# Supplementary material for: A longitudinal census of the bacterial community in raw milk correlated with Staphylococcus aureus clinical mastitis infections in dairy cattle
Source: Anim Microbiome. 2022 Nov 24;4:59. doi: 10.1186/s42523-022-00211-x (PMC9701008; doi:10.1186/s42523-022-00211-x)
Supplement: Supplementary file 2 — Additional file 2: Table S1. Metadata of all milk samples (n = 583) collected from the cows diagnosed with S. aureus clinical mastitis [file 42523_2022_211_MOESM2_ESM.xlsx]

## Sheet: Sheet1
Barcode	Sample ID	Herd	Cow	Quarter	Collection Date (YYYY-MM-DD)	SCC (x 1,000)	DIM
50006104	191216C139Q2	5	139	2	2019-12-16	No data	171
50006105	191216C139Q3	5	139	3	2019-12-16	No data	171
50006106	191216C139Q4	5	139	4	2019-12-16	No data	171
50006730	200113C139Q1	5	139	1	2020-01-13	200	199
50006731	200113C139Q2	5	139	2	2020-01-13	57	199
50006732	200113C139Q3	5	139	3	2020-01-13	381	199
50006733	200113C139Q4	5	139	4	2020-01-13	556	199
50006014	191202C139Q1	5	139	1	2019-12-02	201	157
50006015	191202C139Q2	5	139	2	2019-12-02	44	157
50006016	191202C139Q3	5	139	3	2019-12-02	690	157
50006017	191202C139Q4	5	139	4	2019-12-02	758	157
51000120	191216C139Q1	5	139	1	2019-12-16	No data	171
50001959	190703C139Q1	5	139	1	2019-07-03	363	5
50001960	190703C139Q2	5	139	2	2019-07-03	2036	5
50001961	190703C139Q3	5	139	3	2019-07-03	106	5
50001962	190703C139Q4	5	139	4	2019-07-03	35548	5
51000050	190715C139Q1	5	139	1	2019-07-15	No data	17
50002071	190715C139Q2	5	139	2	2019-07-15	75	17
50002072	190715C139Q3	5	139	3	2019-07-15	210	17
50002508	190729C139Q1	5	139	1	2019-07-29	No data	31
50002509	190729C139Q2	5	139	2	2019-07-29	No data	31
50002510	190729C139Q3	5	139	3	2019-07-29	No data	31
50002511	190729C139Q4	5	139	4	2019-07-29	No data	31
50002900	190812C139Q1	5	139	1	2019-08-12	517	45
50002901	190812C139Q2	5	139	2	2019-08-12	38	45
50007103	200127C139Q1	5	139	1	2020-01-27	12	213
50007104	200127C139Q2	5	139	2	2020-01-27	5	213
50007105	200127C139Q3	5	139	3	2020-01-27	22	213
50007106	200127C139Q4	5	139	4	2020-01-27	51	213
50000424	190408C139Q1	5	139	1	2019-04-08	75	300
50000425	190408C139Q2	5	139	2	2019-04-08	32	300
50000426	190408C139Q3	5	139	3	2019-04-08	83	300
50000648	190424C139Q1	5	139	1	2019-04-24	178	316
50000649	190424C139Q2	5	139	2	2019-04-24	87	316
50000650	190424C139Q3	5	139	3	2019-04-24	210	316
50000651	190424C139Q4	5	139	4	2019-04-24	77	316
50002902	190812C139Q3	5	139	3	2019-08-12	376	45
50002903	190812C139Q4	5	139	4	2019-08-12	703	45
50002969	190826C139Q1	5	139	1	2019-08-26	696	59
50002971	190826C139Q3	5	139	3	2019-08-26	895	59
50002972	190826C139Q4	5	139	4	2019-08-26	571	59
50003582	190909C139Q1	5	139	1	2019-09-09	No data	73
50003584	190909C139Q3	5	139	3	2019-09-09	100	73
50003585	190909C139Q4	5	139	4	2019-09-09	191	73
50003982	190923C139Q1	5	139	1	2019-09-23	501	87
50003983	190923C139Q2	5	139	2	2019-09-23	84	87
50003984	190923C139Q3	5	139	3	2019-09-23	638	87
50003985	190923C139Q4	5	139	4	2019-09-23	611	87
50004301	191007C139Q1	5	139	1	2019-10-07	No data	101
50004302	191007C139Q2	5	139	2	2019-10-07	No data	101
50004303	191007C139Q3	5	139	3	2019-10-07	No data	101
50004304	191007C139Q4	5	139	4	2019-10-07	No data	101
50004796	191021C139Q1	5	139	1	2019-10-21	494	115
50004797	191021C139Q2	5	139	2	2019-10-21	158	115
50004798	191021C139Q3	5	139	3	2019-10-21	659	115
50004799	191021C139Q4	5	139	4	2019-10-21	718	115
50005242	191104C139Q1	5	139	1	2019-11-04	No data	129
50005244	191104C139Q3	5	139	3	2019-11-04	No data	129
50005245	191104C139Q4	5	139	4	2019-11-04	No data	129
50005673	191118C139Q1	5	139	1	2019-11-18	325	143
50005674	191118C139Q2	5	139	2	2019-11-18	50	143
50005675	191118C139Q3	5	139	3	2019-11-18	444	143
50005676	191118C139Q4	5	139	4	2019-11-18	462	143
50007430	200210C139Q2	5	139	2	2020-02-10	No data	227
50007431	200210C139Q3	5	139	3	2020-02-10	No data	227
50007432	200210C139Q4	5	139	4	2020-02-10	No data	227
50007737	200224C139Q1	5	139	1	2020-02-24	139	241
50007738	200224C139Q2	5	139	2	2020-02-24	16	241
50007739	200224C139Q3	5	139	3	2020-02-24	1111	241
50000427	190408C139Q4	5	139	4	2019-04-08	35	300
50002970	190826C139Q2	5	139	2	2019-08-26	107	59
50003583	190909C139Q2	5	139	2	2019-09-09	17	73
50005243	191104C139Q2	5	139	2	2019-11-04	No data	129
50000001	190211C163Q1	5	163	1	2019-02-11	No data	273
50000002	190211C163Q2	5	163	2	2019-02-11	No data	273
50000004	190211C163Q4	5	163	4	2019-02-11	No data	273
50000088	190225C163Q1	5	163	1	2019-02-25	No data	287
50000089	190225C163Q2	5	163	2	2019-02-25	No data	287
50000090	190225C163Q3	5	163	3	2019-02-25	No data	287
50000091	190225C163Q4	5	163	4	2019-02-25	No data	287
50000925	190522C163Q2	5	163	2	2019-05-22	718	14
50000927	190522C163Q4	5	163	4	2019-05-22	12107	14
50001154	190603C163Q2	5	163	2	2019-06-03	No data	26
51000031	190603C163Q4	5	163	4	2019-06-03	No data	26
50001513	190617C163Q1	5	163	1	2019-06-17	8	40
50001514	190617C163Q2	5	163	2	2019-06-17	41	40
50001515	190617C163Q3	5	163	3	2019-06-17	9	40
51000033	190617C163Q4	5	163	4	2019-06-17	No data	40
50001790	190703C163Q2	5	163	2	2019-07-03	6163	56
50001791	190703C163Q3	5	163	3	2019-07-03	52	56
51000037	190703C163Q4	5	163	4	2019-07-03	No data	56
50001990	190715C163Q1	5	163	1	2019-07-15	50	68
50001991	190715C163Q2	5	163	2	2019-07-15	1066	68
51000048	190715C163Q4	5	163	4	2019-07-15	No data	68
50002314	190729C163Q2	5	163	2	2019-07-29	No data	82
50002315	190729C163Q3	5	163	3	2019-07-29	No data	82
51000057	190729C163Q4	5	163	4	2019-07-29	No data	82
50000003	190211C163Q3	5	163	3	2019-02-11	No data	273
50000924	190522C163Q1	5	163	1	2019-05-22	31	14
50000926	190522C163Q3	5	163	3	2019-05-22	35	14
50001153	190603C163Q1	5	163	1	2019-06-03	No data	26
50001155	190603C163Q3	5	163	3	2019-06-03	No data	26
50001789	190703C163Q1	5	163	1	2019-07-03	49	56
50001992	190715C163Q3	5	163	3	2019-07-15	20	68
50002313	190729C163Q1	5	163	1	2019-07-29	No data	82
50000476	190408C184Q1	5	184	1	2019-04-08	93	301
50000477	190408C184Q2	5	184	2	2019-04-08	No data	301
50000478	190408C184Q3	5	184	3	2019-04-08	166	301
50000479	190408C184Q4	5	184	4	2019-04-08	No data	301
50000593	190424C184Q1	5	184	1	2019-04-24	198	317
50000594	190424C184Q2	5	184	2	2019-04-24	No data	317
50000595	190424C184Q3	5	184	3	2019-04-24	434	317
50000596	190424C184Q4	5	184	4	2019-04-24	No data	317
50001753	190703C184Q2	5	184	2	2019-07-03	No data	3
50001754	190703C184Q3	5	184	3	2019-07-03	330	3
50002089	190715C184Q3	5	184	3	2019-07-15	22	15
50002090	190715C184Q4	5	184	4	2019-07-15	35891	15
50002560	190729C184Q1	5	184	1	2019-07-29	No data	29
50002561	190729C184Q2	5	184	2	2019-07-29	No data	29
50002562	190729C184Q3	5	184	3	2019-07-29	No data	29
50002689	190812C184Q1	5	184	1	2019-08-12	17	43
51000058	190812C184Q2	5	184	2	2019-08-12	No data	43
50002690	190812C184Q3	5	184	3	2019-08-12	46	43
50003211	190826C184Q1	5	184	1	2019-08-26	57	57
51000066	190826C184Q2	5	184	2	2019-08-26	No data	57
50003212	190826C184Q3	5	184	3	2019-08-26	21	57
51000047	190715C184Q2	5	184	2	2019-07-15	No data	15
50003568	190909C184Q1	5	184	1	2019-09-09	47	71
50003569	190909C184Q3	5	184	3	2019-09-09	48	71
51000072	190909C184Q4	5	184	4	2019-09-09	No data	71
50003818	190923C184Q1	5	184	1	2019-09-23	25	85
50003819	190923C184Q3	5	184	3	2019-09-23	9	85
51000077	190923C184Q4	5	184	4	2019-09-23	No data	85
50004324	191007C184Q1	5	184	1	2019-10-07	No data	99
51000080	191007C184Q2	5	184	2	2019-10-07	No data	99
50004325	191007C184Q3	5	184	3	2019-10-07	No data	99
51000079	191007C184Q4	5	184	4	2019-10-07	No data	99
50004876	191021C184Q1	5	184	1	2019-10-21	69	113
51000085	191021C184Q2	5	184	2	2019-10-21	No data	113
50004877	191021C184Q3	5	184	3	2019-10-21	18	113
51000088	191021C184Q4	5	184	4	2019-10-21	No data	113
50005288	191104C184Q1	5	184	1	2019-11-04	No data	127
51000096	191104C184Q2	5	184	2	2019-11-04	No data	127
50005289	191104C184Q3	5	184	3	2019-11-04	No data	127
51000097	191104C184Q4	5	184	4	2019-11-04	No data	127
50005355	191118C184Q1	5	184	1	2019-11-18	95	141
51000106	191118C184Q2	5	184	2	2019-11-18	No data	141
50005356	191118C184Q3	5	184	3	2019-11-18	49	141
51000107	191118C184Q4	5	184	4	2019-11-18	No data	141
50006037	191202C184Q1	5	184	1	2019-12-02	17	155
50006038	191202C184Q3	5	184	3	2019-12-02	20	155
51000117	191202C184Q4	5	184	4	2019-12-02	No data	155
50006143	191216C184Q1	5	184	1	2019-12-16	No data	169
50006144	191216C184Q3	5	184	3	2019-12-16	No data	169
51000125	191216C184Q4	5	184	4	2019-12-16	No data	169
50006639	200113C184Q1	5	184	1	2020-01-13	35	197
50006640	200113C184Q3	5	184	3	2020-01-13	28	197
51000134	200113C184Q4	5	184	4	2020-01-13	No data	197
50006963	200127C184Q1	5	184	1	2020-01-27	11	211
51000142	200127C184Q2	5	184	2	2020-01-27	No data	211
50006964	200127C184Q3	5	184	3	2020-01-27	7	211
51000143	200127C184Q4	5	184	4	2020-01-27	No data	211
50007441	200210C184Q1	5	184	1	2020-02-10	6	225
51000145	200210C184Q2	5	184	2	2020-02-10	No data	225
50007442	200210C184Q3	5	184	3	2020-02-10	4	225
51000146	200210C184Q4	5	184	4	2020-02-10	No data	225
51000116	191202C184Q2	5	184	2	2019-12-02	No data	155
51000124	191216C184Q2	5	184	2	2019-12-16	No data	169
51000133	200113C184Q2	5	184	2	2020-01-13	No data	197
50001763	190703C74Q1	5	74	1	2019-07-03	99	280
51000036	190703C74Q2	5	74	2	2019-07-03	No data	280
50001764	190703C74Q3	5	74	3	2019-07-03	2086	280
50001765	190703C74Q4	5	74	4	2019-07-03	913	280
50002209	190715C74Q1	5	74	1	2019-07-15	197	292
51000044	190715C74Q2	5	74	2	2019-07-15	No data	292
50002210	190715C74Q3	5	74	3	2019-07-15	1298	292
50002211	190715C74Q4	5	74	4	2019-07-15	129	292
50003978	190923C74Q1	5	74	1	2019-09-23	143	13
50003979	190923C74Q2	5	74	2	2019-09-23	2170	13
50003981	190923C74Q4	5	74	4	2019-09-23	32	13
50004454	191007C74Q1	5	74	1	2019-10-07	No data	27
50004455	191007C74Q2	5	74	2	2019-10-07	No data	27
50004456	191007C74Q3	5	74	3	2019-10-07	No data	27
50004457	191007C74Q4	5	74	4	2019-10-07	No data	27
50004686	191021C74Q1	5	74	1	2019-10-21	155	41
50004687	191021C74Q2	5	74	2	2019-10-21	931	41
50004688	191021C74Q3	5	74	3	2019-10-21	2923	41
50004689	191021C74Q4	5	74	4	2019-10-21	23	41
50004940	191104C74Q1	5	74	1	2019-11-04	No data	55
50004941	191104C74Q2	5	74	2	2019-11-04	No data	55
50004942	191104C74Q3	5	74	3	2019-11-04	No data	55
50004943	191104C74Q4	5	74	4	2019-11-04	No data	55
50005588	191118C74Q1	5	74	1	2019-11-18	278	69
50005589	191118C74Q2	5	74	2	2019-11-18	No data	69
50005590	191118C74Q3	5	74	3	2019-11-18	No data	69
50005591	191118C74Q4	5	74	4	2019-11-18	12	69
50005773	191202C74Q1	5	74	1	2019-12-02	165	83
51000111	191202C74Q2	5	74	2	2019-12-02	No data	83
50005774	191202C74Q3	5	74	3	2019-12-02	1705	83
50005775	191202C74Q4	5	74	4	2019-12-02	18	83
50006179	191216C74Q1	5	74	1	2019-12-16	No data	97
51000118	191216C74Q2	5	74	2	2019-12-16	No data	97
50006180	191216C74Q3	5	74	3	2019-12-16	No data	97
50006181	191216C74Q4	5	74	4	2019-12-16	No data	97
50006617	200113C74Q1	5	74	1	2020-01-13	40	125
51000129	200113C74Q2	5	74	2	2020-01-13	No data	125
50006618	200113C74Q3	5	74	3	2020-01-13	889	125
50006619	200113C74Q4	5	74	4	2020-01-13	20	125
50007096	200127C74Q1	5	74	1	2020-01-27	307	139
51000138	200127C74Q2	5	74	2	2020-01-27	No data	139
50007097	200127C74Q3	5	74	3	2020-01-27	897	139
50007098	200127C74Q4	5	74	4	2020-01-27	17	139
50007454	200210C74Q1	5	74	1	2020-02-10	113	153
51000148	200210C74Q2	5	74	2	2020-02-10	No data	153
50007455	200210C74Q3	5	74	3	2020-02-10	125	153
50007456	200210C74Q4	5	74	4	2020-02-10	4	153
50007748	200224C74Q1	5	74	1	2020-02-24	71	167
51000152	200224C74Q2	5	74	2	2020-02-24	No data	167
50007749	200224C74Q3	5	74	3	2020-02-24	236	167
50007750	200224C74Q4	5	74	4	2020-02-24	6	167
40000013	190204C88Q1	4	88	1	2019-02-04	850	12
40000014	190204C88Q2	4	88	2	2019-02-04	1991	12
40000015	190204C88Q3	4	88	3	2019-02-04	43	12
40000016	190204C88Q4	4	88	4	2019-02-04	57	12
40000126	190218C88Q1	4	88	1	2019-02-18	No data	26
40000127	190218C88Q2	4	88	2	2019-02-18	No data	26
40000128	190218C88Q3	4	88	3	2019-02-18	No data	26
40000129	190218C88Q4	4	88	4	2019-02-18	No data	26
40000234	190304C88Q1	4	88	1	2019-03-04	No data	40
40000235	190304C88Q2	4	88	2	2019-03-04	No data	40
40000236	190304C88Q3	4	88	3	2019-03-04	No data	40
40000237	190304C88Q4	4	88	4	2019-03-04	No data	40
40000550	190318C88Q1	4	88	1	2019-03-18	No data	54
40000551	190318C88Q2	4	88	2	2019-03-18	5434	54
40000552	190318C88Q3	4	88	3	2019-03-18	129	54
40000553	190318C88Q4	4	88	4	2019-03-18	196	54
40000718	190401C88Q2	4	88	2	2019-04-01	197	68
40000719	190401C88Q3	4	88	3	2019-04-01	20	68
40000720	190401C88Q4	4	88	4	2019-04-01	45	68
40000985	190415C88Q1	4	88	1	2019-04-15	1099	82
40000986	190415C88Q2	4	88	2	2019-04-15	731	82
40000987	190415C88Q3	4	88	3	2019-04-15	43	82
40000988	190415C88Q4	4	88	4	2019-04-15	129	82
40001151	190429C88Q1	4	88	1	2019-04-29	No data	96
40001152	190429C88Q2	4	88	2	2019-04-29	No data	96
40001153	190429C88Q3	4	88	3	2019-04-29	No data	96
40001154	190429C88Q4	4	88	4	2019-04-29	No data	96
40001357	190513C88Q1	4	88	1	2019-05-13	1790	110
40001358	190513C88Q2	4	88	2	2019-05-13	57	110
40001359	190513C88Q3	4	88	3	2019-05-13	13	110
40001360	190513C88Q4	4	88	4	2019-05-13	30	110
41000044	190527C88Q2	4	88	2	2019-05-27	No data	124
40001639	190527C88Q3	4	88	3	2019-05-27	666	124
40001640	190527C88Q4	4	88	4	2019-05-27	2117	124
40002100	190610C88Q1	4	88	1	2019-06-10	685	138
40002101	190610C88Q2	4	88	2	2019-06-10	No data	138
40002102	190610C88Q3	4	88	3	2019-06-10	23	138
40002103	190610C88Q4	4	88	4	2019-06-10	54	138
41000050	190626C88Q2	4	88	2	2019-06-26	No data	154
40002394	190626C88Q3	4	88	3	2019-06-26	50	154
40002395	190626C88Q4	4	88	4	2019-06-26	70	154
40002959	190708C88Q1	4	88	1	2019-07-08	928	166
41000054	190708C88Q2	4	88	2	2019-07-08	No data	166
40002960	190708C88Q3	4	88	3	2019-07-08	13	166
40003374	190722C88Q1	4	88	1	2019-07-22	11102	180
41000062	190722C88Q2	4	88	2	2019-07-22	No data	180
40003375	190722C88Q3	4	88	3	2019-07-22	337	180
40003376	190722C88Q4	4	88	4	2019-07-22	243	180
40003436	190805C88Q1	4	88	1	2019-08-05	1292	194
41000069	190805C88Q2	4	88	2	2019-08-05	No data	194
40003437	190805C88Q3	4	88	3	2019-08-05	93	194
40003438	190805C88Q4	4	88	4	2019-08-05	255	194
41000041	190819C88Q2	4	88	2	2019-08-19	No data	208
40003794	190819C88Q3	4	88	3	2019-08-19	139	208
40003795	190819C88Q4	4	88	4	2019-08-19	No data	208
40004207	190903C88Q3	4	88	3	2019-09-03	145	223
40004208	190903C88Q4	4	88	4	2019-09-03	611	223
41000076	190903C88Q2	4	88	2	2019-09-03	No data	223
40004790	190916C88Q1	4	88	1	2019-09-16	19885	236
40004791	190916C88Q3	4	88	3	2019-09-16	552	236
40004792	190916C88Q4	4	88	4	2019-09-16	314	236
40005145	190930C88Q1	4	88	1	2019-09-30	1002	250
41000085	190930C88Q2	4	88	2	2019-09-30	No data	250
40005146	190930C88Q3	4	88	3	2019-09-30	44	250
40005147	190930C88Q4	4	88	4	2019-09-30	61	250
41000090	191015C88Q2	4	88	2	2019-10-15	No data	265
41000092	191015C88Q3	4	88	3	2019-10-15	No data	265
40005411	191015C88Q4	4	88	4	2019-10-15	294	265
40005693	191028C88Q1	4	88	1	2019-10-28	2135	278
40005694	191028C88Q3	4	88	3	2019-10-28	2328	278
40005695	191028C88Q4	4	88	4	2019-10-28	317	278
41000100	191028C88Q2	4	88	2	2019-10-28	No data	278
40000353	190304C419Q1	4	419	1	2019-03-04	No data	8
40000354	190304C419Q2	4	419	2	2019-03-04	No data	8
40000355	190304C419Q3	4	419	3	2019-03-04	No data	8
40000356	190304C419Q4	4	419	4	2019-03-04	No data	8
40000364	190318C419Q1	4	419	1	2019-03-18	29	22
40000365	190318C419Q2	4	419	2	2019-03-18	64	22
40000366	190318C419Q3	4	419	3	2019-03-18	1146	22
40000367	190318C419Q4	4	419	4	2019-03-18	49	22
40000776	190401C419Q1	4	419	1	2019-04-01	6	36
40000777	190401C419Q2	4	419	2	2019-04-01	36	36
40000778	190401C419Q3	4	419	3	2019-04-01	1024	36
40000779	190401C419Q4	4	419	4	2019-04-01	20	36
40000951	190415C419Q2	4	419	2	2019-04-15	14	50
40000952	190415C419Q3	4	419	3	2019-04-15	1870	50
40000953	190415C419Q4	4	419	4	2019-04-15	22	50
40001113	190429C419Q1	4	419	1	2019-04-29	No data	64
40001114	190429C419Q2	4	419	2	2019-04-29	No data	64
40001115	190429C419Q3	4	419	3	2019-04-29	No data	64
40001116	190429C419Q4	4	419	4	2019-04-29	No data	64
40001497	190513C419Q1	4	419	1	2019-05-13	19	78
40001498	190513C419Q2	4	419	2	2019-05-13	54	78
40001499	190513C419Q3	4	419	3	2019-05-13	154	78
40001882	190527C419Q1	4	419	1	2019-05-27	45	92
40001883	190527C419Q2	4	419	2	2019-05-27	160	92
40001884	190527C419Q3	4	419	3	2019-05-27	48	92
40001885	190527C419Q4	4	419	4	2019-05-27	75	92
40002261	190610C419Q1	4	419	1	2019-06-10	29	106
40002262	190610C419Q2	4	419	2	2019-06-10	104	106
40002263	190610C419Q3	4	419	3	2019-06-10	33	106
40002264	190610C419Q4	4	419	4	2019-06-10	157	106
40002574	190626C419Q1	4	419	1	2019-06-26	6	122
40002575	190626C419Q2	4	419	2	2019-06-26	95	122
40002576	190626C419Q3	4	419	3	2019-06-26	7	122
40002577	190626C419Q4	4	419	4	2019-06-26	226	122
40002897	190708C419Q1	4	419	1	2019-07-08	No data	134
40002898	190708C419Q2	4	419	2	2019-07-08	36	134
40002899	190708C419Q3	4	419	3	2019-07-08	8	134
40002900	190708C419Q4	4	419	4	2019-07-08	176	134
40003367	190722C419Q1	4	419	1	2019-07-22	37	148
40003368	190722C419Q2	4	419	2	2019-07-22	95	148
40003369	190722C419Q3	4	419	3	2019-07-22	32	148
41000067	190722C419Q4	4	419	4	2019-07-22	No data	148
40003470	190805C419Q2	4	419	2	2019-08-05	123	162
40003471	190805C419Q3	4	419	3	2019-08-05	46	162
41000075	190805C419Q4	4	419	4	2019-08-05	No data	162
40003866	190819C419Q1	4	419	1	2019-08-19	29	176
40003867	190819C419Q2	4	419	2	2019-08-19	184	176
40003868	190819C419Q3	4	419	3	2019-08-19	28	176
40003869	190819C419Q4	4	419	4	2019-08-19	No data	176
40004177	190903C419Q3	4	419	3	2019-09-03	29	191
40004178	190903C419Q4	4	419	4	2019-09-03	168	191
40004496	190916C419Q1	4	419	1	2019-09-16	27	204
40004497	190916C419Q2	4	419	2	2019-09-16	401	204
40004498	190916C419Q3	4	419	3	2019-09-16	38	204
40004499	190916C419Q4	4	419	4	2019-09-16	189	204
40005052	190930C419Q1	4	419	1	2019-09-30	33	218
40005053	190930C419Q2	4	419	2	2019-09-30	102	218
40005054	190930C419Q3	4	419	3	2019-09-30	59	218
40005055	190930C419Q4	4	419	4	2019-09-30	No data	218
40005163	191015C419Q1	4	419	1	2019-10-15	29	233
40005164	191015C419Q3	4	419	3	2019-10-15	68	233
41000097	191015C419Q2	4	419	2	2019-10-15	No data	233
41000098	191015C419Q4	4	419	4	2019-10-15	No data	233
40005581	191028C419Q3	4	419	3	2019-10-28	100	246
40005582	191028C419Q4	4	419	4	2019-10-28	593	246
41000106	191028C419Q2	4	419	2	2019-10-28	No data	246
40005771	191111C419Q1	4	419	1	2019-11-11	24	260
40005772	191111C419Q2	4	419	2	2019-11-11	740	260
40005773	191111C419Q3	4	419	3	2019-11-11	51	260
41000109	191111C419Q4	4	419	4	2019-11-11	No data	260
40006099	191125C419Q1	4	419	1	2019-11-25	60	274
40006100	191125C419Q2	4	419	2	2019-11-25	733	274
40006101	191125C419Q3	4	419	3	2019-11-25	264	274
40006102	191125C419Q4	4	419	4	2019-11-25	1334	274
40006320	191209C419Q1	4	419	1	2019-12-09	267	288
40006322	191209C419Q3	4	419	3	2019-12-09	98	288
40006323	191209C419Q4	4	419	4	2019-12-09	1193	288
30000168	190416C2Q1	3	2	1	2019-04-16	125	295
30000169	190416C2Q2	3	2	2	2019-04-16	No data	295
30000170	190416C2Q3	3	2	3	2019-04-16	135	295
30000236	190430C2Q1	3	2	1	2019-04-30	No data	309
30000237	190430C2Q2	3	2	2	2019-04-30	No data	309
30000238	190430C2Q3	3	2	3	2019-04-30	No data	309
30000239	190430C2Q4	3	2	4	2019-04-30	No data	309
31000024	190709C2Q1	3	2	1	2019-07-09	No data	8
30000795	190709C2Q2	3	2	2	2019-07-09	7104	8
30000796	190709C2Q3	3	2	3	2019-07-09	62	8
30000797	190709C2Q4	3	2	4	2019-07-09	53	8
30000985	190723C2Q2	3	2	2	2019-07-23	70	22
30000986	190723C2Q3	3	2	3	2019-07-23	22	22
30000987	190723C2Q4	3	2	4	2019-07-23	10	22
30001127	190806C2Q1	3	2	1	2019-08-06	No data	36
30001128	190806C2Q2	3	2	2	2019-08-06	No data	36
30001129	190806C2Q3	3	2	3	2019-08-06	29	36
30001130	190806C2Q4	3	2	4	2019-08-06	33	36
30001292	190820C2Q1	3	2	1	2019-08-20	1266	50
30001293	190820C2Q2	3	2	2	2019-08-20	73	50
30001294	190820C2Q3	3	2	3	2019-08-20	28	50
30001295	190820C2Q4	3	2	4	2019-08-20	22	50
30001460	190904C2Q1	3	2	1	2019-09-04	134	65
30001461	190904C2Q2	3	2	2	2019-09-04	35	65
30001462	190904C2Q3	3	2	3	2019-09-04	5	65
30001463	190904C2Q4	3	2	4	2019-09-04	10	65
30001734	190917C2Q1	3	2	1	2019-09-17	518	78
30001735	190917C2Q2	3	2	2	2019-09-17	135	78
30001736	190917C2Q3	3	2	3	2019-09-17	17	78
30001737	190917C2Q4	3	2	4	2019-09-17	15	78
30001994	191001C2Q1	3	2	1	2019-10-01	180	92
30001995	191001C2Q2	3	2	2	2019-10-01	63	92
30001996	191001C2Q3	3	2	3	2019-10-01	10	92
30001997	191001C2Q4	3	2	4	2019-10-01	28	92
30002182	191016C2Q1	3	2	1	2019-10-16	220	107
30002183	191016C2Q2	3	2	2	2019-10-16	25	107
30002184	191016C2Q3	3	2	3	2019-10-16	61	107
30002185	191016C2Q4	3	2	4	2019-10-16	48	107
30002578	191029C2Q1	3	2	1	2019-10-29	234	120
30002579	191029C2Q2	3	2	2	2019-10-29	12	120
30002580	191029C2Q3	3	2	3	2019-10-29	9	120
30002581	191029C2Q4	3	2	4	2019-10-29	11	120
30002721	191112C2Q1	3	2	1	2019-11-12	189	134
30002722	191112C2Q2	3	2	2	2019-11-12	15	134
30002723	191112C2Q3	3	2	3	2019-11-12	15	134
30002724	191112C2Q4	3	2	4	2019-11-12	16	134
30002918	191126C2Q2	3	2	2	2019-11-26	3545	148
30002919	191126C2Q3	3	2	3	2019-11-26	24	148
30002920	191126C2Q4	3	2	4	2019-11-26	24	148
30003177	191210C2Q1	3	2	1	2019-12-10	563	162
30003178	191210C2Q2	3	2	2	2019-12-10	55	162
30003179	191210C2Q3	3	2	3	2019-12-10	51	162
30003180	191210C2Q4	3	2	4	2019-12-10	41	162
30003397	200107C2Q1	3	2	1	2020-01-07	155	190
30003398	200107C2Q2	3	2	2	2020-01-07	23	190
30003399	200107C2Q3	3	2	3	2020-01-07	22	190
30003400	200107C2Q4	3	2	4	2020-01-07	29	190
30003649	200121C2Q1	3	2	1	2020-01-21	No data	204
30003650	200121C2Q2	3	2	2	2020-01-21	No data	204
30003651	200121C2Q3	3	2	3	2020-01-21	No data	204
30003652	200121C2Q4	3	2	4	2020-01-21	No data	204
20000001	181221C7Q3	2	7	3	2018-12-21	No data	270
20000002	181221C7Q4	2	7	4	2018-12-21	No data	270
20000003	181221C7Q1	2	7	1	2018-12-21	No data	270
20000004	181221C7Q2	2	7	2	2018-12-21	No data	270
20000017	190103C7Q4	2	7	4	2019-01-03	44	283
20000018	190103C7Q3	2	7	3	2019-01-03	40	283
20000019	190103C7Q2	2	7	2	2019-01-03	277	283
20000020	190103C7Q1	2	7	1	2019-01-03	70	283
20000221	190312C7Q1	2	7	1	2019-03-12	No data	7
20000222	190312C7Q2	2	7	2	2019-03-12	366	7
20000223	190312C7Q3	2	7	3	2019-03-12	412	7
20000224	190312C7Q4	2	7	4	2019-03-12	22	7
20000348	190326C7Q1	2	7	1	2019-03-26	No data	21
20000349	190326C7Q2	2	7	2	2019-03-26	No data	21
20000350	190326C7Q3	2	7	3	2019-03-26	No data	21
20000351	190326C7Q4	2	7	4	2019-03-26	No data	21
20000401	190409C7Q2	2	7	2	2019-04-09	51	35
20000402	190409C7Q3	2	7	3	2019-04-09	910	35
20000552	190423C7Q2	2	7	2	2019-04-23	29	49
20000553	190423C7Q3	2	7	3	2019-04-23	446	49
20000554	190423C7Q4	2	7	4	2019-04-23	25	49
20000575	190507C7Q2	2	7	2	2019-05-07	59	63
20000576	190507C7Q3	2	7	3	2019-05-07	1181	63
20000577	190507C7Q4	2	7	4	2019-05-07	28	63
21000023	190521C7Q1	2	7	1	2019-05-21	No data	77
20000705	190521C7Q2	2	7	2	2019-05-21	127	77
20000706	190521C7Q3	2	7	3	2019-05-21	2372	77
20000041	190103C42Q1	2	42	1	2019-01-03	155	263
20000042	190103C42Q2	2	42	2	2019-01-03	10	263
20000043	190103C42Q3	2	42	3	2019-01-03	590	263
20000044	190103C42Q4	2	42	4	2019-01-03	12	263
20000092	190115C42Q1	2	42	1	2019-01-15	241	275
20000093	190115C42Q2	2	42	2	2019-01-15	50	275
20000094	190115C42Q3	2	42	3	2019-01-15	1106	275
20000095	190115C42Q4	2	42	4	2019-01-15	51	275
20000445	190409C42Q2	2	42	2	2019-04-09	4	14
20000446	190409C42Q3	2	42	3	2019-04-09	386	14
20000447	190409C42Q4	2	42	4	2019-04-09	6	14
20000492	190423C42Q1	2	42	1	2019-04-23	No data	28
20000494	190423C42Q3	2	42	3	2019-04-23	816	28
20000495	190423C42Q4	2	42	4	2019-04-23	No data	28
20000634	190507C42Q1	2	42	1	2019-05-07	4789	42
20000636	190507C42Q3	2	42	3	2019-05-07	1307	42
20000637	190507C42Q4	2	42	4	2019-05-07	54	42
20000698	190521C42Q1	2	42	1	2019-05-21	4080	56
20000820	190604C42Q1	2	42	1	2019-06-04	10823	70
20000821	190604C42Q2	2	42	2	2019-06-04	63	70
20000822	190604C42Q4	2	42	4	2019-06-04	16	70
20000870	190618C42Q1	2	42	1	2019-06-18	No data	84
20000871	190618C42Q2	2	42	2	2019-06-18	No data	84
20000987	190702C42Q1	2	42	1	2019-07-02	74	98
20000988	190702C42Q2	2	42	2	2019-07-02	43	98
21000024	190716C42Q1	2	42	1	2019-07-16	No data	112
20001109	190716C42Q2	2	42	2	2019-07-16	176	112
20001110	190716C42Q4	2	42	4	2019-07-16	83	112
20001270	190730C42Q1	2	42	1	2019-07-30	No data	126
20001272	190730C42Q4	2	42	4	2019-07-30	No data	126
20001386	190813C42Q1	2	42	1	2019-08-13	1722	140
20001387	190813C42Q2	2	42	2	2019-08-13	52	140
20001388	190813C42Q4	2	42	4	2019-08-13	243	140
20001456	190827C42Q1	2	42	1	2019-08-27	4595	154
20001457	190827C42Q2	2	42	2	2019-08-27	414	154
20001458	190827C42Q4	2	42	4	2019-08-27	33	154
21000026	190910C42Q1	2	42	1	2019-09-10	No data	168
20001627	190910C42Q2	2	42	2	2019-09-10	314	168
20001628	190910C42Q4	2	42	4	2019-09-10	170	168
21000029	190924C42Q1	2	42	1	2019-09-24	No data	182
20001766	190924C42Q2	2	42	2	2019-09-24	No data	182
20001767	190924C42Q4	2	42	4	2019-09-24	No data	182
21000031	191008C42Q1	2	42	1	2019-10-08	No data	196
20002037	191008C42Q2	2	42	2	2019-10-08	No data	196
20002038	191008C42Q4	2	42	4	2019-10-08	No data	196
20002166	191022C42Q2	2	42	2	2019-10-22	374	210
20002167	191022C42Q4	2	42	4	2019-10-22	138	210
21000035	191105C42Q1	2	42	1	2019-11-05	No data	224
20002327	191105C42Q2	2	42	2	2019-11-05	No data	224
20002328	191105C42Q4	2	42	4	2019-11-05	No data	224
10000186	190129C120Q1	1	120	1	2019-01-29	158	259
10000187	190129C120Q2	1	120	2	2019-01-29	108	259
10000188	190129C120Q3	1	120	3	2019-01-29	179	259
10000189	190129C120Q4	1	120	4	2019-01-29	191	259
10000214	190212C120Q1	1	120	1	2019-02-12	No data	273
10000215	190212C120Q2	1	120	2	2019-02-12	No data	273
10000216	190212C120Q3	1	120	3	2019-02-12	No data	273
10000217	190212C120Q4	1	120	4	2019-02-12	No data	273
10000849	190507C120Q1	1	120	1	2019-05-07	29	7
10000850	190507C120Q2	1	120	2	2019-05-07	734	7
10000851	190507C120Q3	1	120	3	2019-05-07	427	7
10000852	190507C120Q4	1	120	4	2019-05-07	115	7
10001028	190521C120Q2	1	120	2	2019-05-21	1273	21
10001029	190521C120Q3	1	120	3	2019-05-21	134	21
10001030	190521C120Q4	1	120	4	2019-05-21	13	21
10001177	190604C120Q1	1	120	1	2019-06-04	14	35
10001178	190604C120Q2	1	120	2	2019-06-04	4989	35
10001179	190604C120Q3	1	120	3	2019-06-04	185	35
10001180	190604C120Q4	1	120	4	2019-06-04	13	35
10001358	190618C120Q1	1	120	1	2019-06-18	No data	49
10001359	190618C120Q2	1	120	2	2019-06-18	No data	49
10001360	190618C120Q3	1	120	3	2019-06-18	No data	49
10001361	190618C120Q4	1	120	4	2019-06-18	No data	49
10001475	190702C120Q1	1	120	1	2019-07-02	16	63
10001476	190702C120Q2	1	120	2	2019-07-02	4493	63
10001477	190702C120Q3	1	120	3	2019-07-02	48	63
10001478	190702C120Q4	1	120	4	2019-07-02	27	63
10001667	190716C120Q1	1	120	1	2019-07-16	107	77
10001668	190716C120Q2	1	120	2	2019-07-16	5960	77
10001669	190716C120Q3	1	120	3	2019-07-16	136	77
10001670	190716C120Q4	1	120	4	2019-07-16	627	77
10001866	190730C120Q1	1	120	1	2019-07-30	No data	91
10001867	190730C120Q2	1	120	2	2019-07-30	No data	91
10001868	190730C120Q3	1	120	3	2019-07-30	No data	91
10001869	190730C120Q4	1	120	4	2019-07-30	1054	91
10002226	190813C120Q1	1	120	1	2019-08-13	16	105
10002227	190813C120Q2	1	120	2	2019-08-13	4872	105
10002228	190813C120Q3	1	120	3	2019-08-13	64	105
10002229	190813C120Q4	1	120	4	2019-08-13	290	105
10002314	190827C120Q1	1	120	1	2019-08-27	5	119
10002315	190827C120Q2	1	120	2	2019-08-27	289	119
10002316	190827C120Q3	1	120	3	2019-08-27	230	119
10002317	190827C120Q4	1	120	4	2019-08-27	433	119
10002560	190910C120Q1	1	120	1	2019-09-10	17	133
10002561	190910C120Q2	1	120	2	2019-09-10	2495	133
10002562	190910C120Q3	1	120	3	2019-09-10	45	133
10002563	190910C120Q4	1	120	4	2019-09-10	66	133
10002941	190924C120Q1	1	120	1	2019-09-24	43	147
10002942	190924C120Q2	1	120	2	2019-09-24	93	147
10002943	190924C120Q3	1	120	3	2019-09-24	114	147
10002944	190924C120Q4	1	120	4	2019-09-24	157	147
10003054	191008C120Q1	1	120	1	2019-10-08	No data	161
10003055	191008C120Q2	1	120	2	2019-10-08	No data	161
11000054	191008C120Q3	1	120	3	2019-10-08	No data	161
10003056	191008C120Q4	1	120	4	2019-10-08	No data	161
10003337	191022C120Q1	1	120	1	2019-10-22	77	175
10003338	191022C120Q2	1	120	2	2019-10-22	249	175
10003339	191022C120Q3	1	120	3	2019-10-22	2041	175
10003340	191022C120Q4	1	120	4	2019-10-22	629	175
10003722	191119C120Q1	1	120	1	2019-11-19	282	203
11000040	191119C120Q2	1	120	2	2019-11-19	No data	203
10003723	191119C120Q3	1	120	3	2019-11-19	No data	203
10003724	191119C120Q4	1	120	4	2019-11-19	427	203
20000635	190507C42Q2	2	42	2	2019-05-07	16	42
20000872	190618C42Q4	2	42	4	2019-06-18	No data	84
50002088	190715C184Q1	5	184	1	2019-07-15	69	15
40000950	190415C419Q1	4	419	1	2019-04-15	28	50
40003469	190805C419Q1	4	419	1	2019-08-05	15	162
40004175	190903C419Q1	4	419	1	2019-09-03	26	191
20000403	190409C7Q4	2	7	4	2019-04-09	57	35
20000707	190521C7Q4	2	7	4	2019-05-21	56	77
20000493	190423C42Q2	2	42	2	2019-04-23	75	28
20000699	190521C42Q2	2	42	2	2019-05-21	37	56
20000700	190521C42Q4	2	42	4	2019-05-21	18	56
20000989	190702C42Q4	2	42	4	2019-07-02	12	98
10001027	190521C120Q1	1	120	1	2019-05-21	11	21
