# Supplementary material for: A longitudinal census of the bacterial community in raw milk correlated with Staphylococcus aureus clinical mastitis infections in dairy cattle
Source: Anim Microbiome. 2022 Nov 24;4:59. doi: 10.1186/s42523-022-00211-x (PMC9701008; doi:10.1186/s42523-022-00211-x)
Supplement: Supplementary file 3 — Additional file 3: Table S2. Microbial changes before, during, and after S. aureus clinical mastitis in Group I and Group II [file 42523_2022_211_MOESM3_ESM.xlsx]

## Sheet: Sheet1
	Group	Index	Week	Statistic	p-value
Mann-Whitney test	Group I	chao1	Week-6	3	0.7
			Week-4	6	0.7
			Week-2	23	0.484849
			Week0	40	0.0530303
			Week2	12	0.342857
		shannon	Week-6	5	1
			Week-4	6	0.7
			Week-2	32	0.025974
			Week0	47	0.002331
			Week2	13	0.2
		simpson	Week-6	7	0.4
			Week-4	6	0.7
			Week-2	28	0.132035
			Week0	47	0.002331
			Week2	12	0.342857
	Group II	chao1	Week-6	5	1
			Week-4	4	1
			Week-2	5	1
			Week0	1	0.2
			Week2	1	0.666667
		shannon	Week-6	4	1
			Week-4	3	0.7
			Week-2	9	0.1
			Week0	2	0.4
			Week2	2	1
		simpson	Week-6	3	0.7
			Week-4	3	0.7
			Week-2	9	0.1
			Week0	2	0.4
			Week2	2	1
	Group	Index	Week	F	p-value
PERMANOVA	Group I	Bray-Curtis	Week-6	0.804026	0.7
			Week-4	1.14464	0.3
			Week-2	2.32232	0.036
			Week0	7.07652	0.001
			Week2	0.630886	0.776
	Group II	Bray-Curtis	Week-6	0.853317	0.9
			Week-4	0.91568	0.8
			Week-2	0.689041	0.9
			Week0	0.996062	0.5
			Week2	0.595205	1
	Group	Week	OTU	LDA	p-value	Genus
LEfSe	Group I	Week-2	Otu0031	-3.68395	0.0201042	Paracoccus
			Otu0043	-3.52303	0.025986	Rikenellaceae_RC9_gut_group
			Otu0097	-3.59557	0.0222352	Lachnospiraceae_unclassified
			Otu0109	-3.40605	0.0322932	Pseudomonas
		Week0	Otu0001	5.57875	0.0017257	Staphylococcus
			Otu0002	-4.47119	0.0344454	Aerococcus
			Otu0003	-4.14313	0.0247064	UCG-005
			Otu0009	-3.92332	0.00774698	Ruminococcaceae_unclassified
			Otu0011	-3.82692	0.0185344	Bifidobacterium
			Otu0015	-3.87708	0.00782032	Bacteroides
			Otu0024	-3.57011	0.019402	Lachnospiraceae_NK3A20_group
			Otu0030	-3.69768	0.00779795	Christensenellaceae_R-7_group
			Otu0042	-3.74164	0.0402087	Rikenellaceae_RC9_gut_group
			Otu0048	-3.57596	0.0250689	Aerococcus
			Otu0058	-3.66517	0.00916163	Rikenellaceae_RC9_gut_group
			Otu0124	-3.41739	0.0250689	Treponema
		Week2	Otu0009	-4.16958	0.0433167	Ruminococcaceae_unclassified
			Otu0071	-3.44034	0.0472209	uncultured
			Otu0078	-3.79497	0.0472209	Fervidobacterium
			Otu0269	-3.22266	0.0472209	Firmicutes_unclassified
			Otu0396	-3.27798	0.0472209	UCG-010_ge
	Group II	Week-6	Otu0013	-4.07553	0.0463056	Psychrobacter
			Otu0061	4.09669	0.0495388	Turicibacter
		Week-4	Otu0008	-4.37133	0.0369074	Escherichia-Shigella
			Otu0016	4.00976	0.0495388	Intrasporangiaceae_unclassified
			Otu0039	3.77495	0.0369074	Aerococcaceae_unclassified
		Week-2	Otu0049	-3.90676	0.0463056	Ruminococcus
			Otu0140	3.86917	0.0369074	Parasutterella
		Week0	Otu0001	-5.27807	0.0495388	Staphylococcus
			Otu0023	3.67466	0.0463056	Lachnospiraceae_unclassified
			Otu0033	3.98651	0.0463056	Ornithinimicrobium
			Otu0040	3.14597	0.0369074	Acinetobacter
			Otu0055	3.6125	0.0463056	Alistipes
			Otu0066	3.3347	0.0369074	Monoglobus
			Otu0127	3.22297	0.0369074	Prevotellaceae_UCG-001
