# Supplementary material for: A longitudinal census of the bacterial community in raw milk correlated with Staphylococcus aureus clinical mastitis infections in dairy cattle
Source: Anim Microbiome. 2022 Nov 24;4:59. doi: 10.1186/s42523-022-00211-x (PMC9701008; doi:10.1186/s42523-022-00211-x)
Supplement: Supplementary file 4 — Additional file 4: Table S3. Etiological agents isolated from clinical mastitic milk samples [file 42523_2022_211_MOESM4_ESM.xlsx]

## Sheet: Sheet3
Sample	Herd	Cow	Quarter	Collection Date (YYYY-MM-DD)	Reason	Severity	Phenotype	Species 1	CFU (Species 1)	Species 2	CFU (Species 2)
191119C120Q2	1	120	2	2019-11-19	Clinical mastitis	1	Contaminated	Staphylococcus aureus	1
191008C120Q3	1	120	3	2019-10-08	Clinical mastitis	1	Pure	Escherichia coli	10
190423C7Q1	2	7	1	2019-04-23	Clinical mastitis	1	Pure	Staphylococcus aureus	10
190521C7Q1	2	7	1	2019-05-21	Clinical mastitis	1	Mixed	Staphylococcus aureus	10	Staphylococcus aureus	10
191105C42Q1	2	42	1	2019-11-05	Clinical mastitis	2	Pure	Staphylococcus aureus	10
190716C42Q1	2	42	1	2019-07-16	Clinical mastitis	1	Pure	Staphylococcus aureus	10
190910C42Q1	2	42	1	2019-09-10	Clinical mastitis	1	Pure	Staphylococcus aureus	10
190924C42Q1	2	42	1	2019-09-24	Clinical mastitis	2	Pure	Staphylococcus aureus	10
191008C42Q1	2	42	1	2019-10-08	Clinical mastitis	2	Pure	Staphylococcus aureus	10
191022C42Q1	2	42	1	2019-10-22	Clinical mastitis	1	Pure	Staphylococcus aureus	10
190709C2Q1	3	2	1	2019-07-09	Clinical mastitis	2	Pure	Staphylococcus aureus	10
190722C88Q2	4	88	2	2019-07-22	Clinical mastitis	1	Pure	No identification possible	5
190903C88Q2	4	88	2	2019-09-03	Clinical mastitis	1	Pure	Staphylococcus spp	1
190805C88Q2	4	88	2	2019-08-05	Clinical mastitis	1	No growth
191015C88Q2	4	88	2	2019-10-15	Clinical mastitis	1	Pure	Staphylococcus spp	10
190930C88Q2	4	88	2	2019-09-30	Clinical mastitis	2	Pure	Staphylococcus epidermidis	7
190916C88Q2	4	88	2	2019-09-16	Clinical mastitis	1	Pure	Escherichia coli	8
190708C88Q2	4	88	2	2019-07-08	Clinical mastitis	2	Pure	Corynebacterium camporealensis	1
190626C88Q2	4	88	2	2019-06-26	Clinical mastitis	1	Contaminated		1
190527C88Q2	4	88	2	2019-05-27	Clinical mastitis	2	Pure	Staphylococcus aureus	10
190819C88Q2	4	88	2	2019-08-19	Clinical mastitis	2	Pure	Corynebacterium spp	2
191028C88Q2	4	88	2	2019-10-28	Clinical mastitis	2	Mixed	Aerococcus spp	4	Staphylococcus epidermidis	5
191015C88Q3	4	88	3	2019-10-15	Clinical mastitis	1	Pure	Klebsiella pneumoniae	1
190805C419Q4	4	419	4	2019-08-05	Clinical mastitis	1	Mixed	Staphylococcus aureus	1	Corynebacterium bovis	4
190722C419Q4	4	419	4	2019-07-22	Clinical mastitis	1	Pure	Corynebacterium bovis	10
191015C419Q4	4	419	4	2019-10-15	Clinical mastitis	1	Contaminated		1
191111C419Q4	4	419	4	2019-11-11	Clinical mastitis	1	Pure	Aerococcus viridans	1
191015C419Q2	4	419	2	2019-10-15	Clinical mastitis	1	No growth
191028C419Q2	4	419	2	2019-10-28	Clinical mastitis	1	Mixed	Corynebacterium spp	2	Aerococcus viridans	4
191202C74Q2	5	74	2	2019-12-02	Clinical mastitis	1	Mixed	Staphylococcus aureus	10	No identification possible	1
191216C74Q2	5	74	2	2019-12-16	Clinical mastitis	1	Mixed	Staphylococcus aureus	10	Staphylococcus aureus	10
200127C74Q2	5	74	2	2020-01-27	Clinical mastitis	2	Mixed	Staphylococcus aureus	10	Staphylococcus aureus	10
200210C74Q2	5	74	2	2020-02-10	Clinical mastitis	2	Contaminated	Staphylococcus aureus	1	Staphylococcus spp
200224C74Q2	5	74	2	2020-02-24	Clinical mastitis	1	Mixed	Staphylococcus aureus	10	Staphylococcus aureus	1
200113C74Q2	5	74	2	2020-01-13	Clinical mastitis	1	Pure	Staphylococcus aureus	10
190715C74Q2	5	74	2	2019-07-15	Clinical mastitis	2	Mixed	Staphylococcus aureus	10	Streptococcus dysgalactiae	10
190703C74Q2	5	74	2	2019-07-03	Clinical mastitis	1	Mixed	Streptococcus dysgalactiae	10	Staphylococcus aureus	4
191216C139Q1	5	139	1	2019-12-16	Clinical mastitis	1	No growth
190715C139Q1	5	139	1	2019-07-15	Clinical mastitis	1	Pure	Staphylococcus aureus	10
190703C163Q4	5	163	4	2019-07-03	Clinical mastitis	1	Pure	Staphylococcus aureus	10
190715C163Q4	5	163	4	2019-07-15	Clinical mastitis	2	Pure	Staphylococcus aureus	10
190603C163Q4	5	163	4	2019-06-03	Clinical mastitis	1	Pure	Staphylococcus aureus	10
190617C163Q4	5	163	4	2019-06-17	Clinical mastitis	1	Pure	Staphylococcus aureus	10
190729C163Q4	5	163	4	2019-07-29	Clinical mastitis	1	Pure	Staphylococcus aureus	10
191202C184Q2	5	184	2	2019-12-02	Clinical mastitis	1	Pure	Staphylococcus aureus	10
191104C184Q2	5	184	2	2019-11-04	Clinical mastitis	2	Mixed	Aerococcus viridans	4	No identification possible	6
191118C184Q2	5	184	2	2019-11-18	Clinical mastitis	2	Mixed	Staphylococcus sciuri	3	Aerococcus viridans	10
200210C184Q2	5	184	2	2020-02-10	Clinical mastitis	2	Mixed	Staphylococcus aureus	10	Staphylococcus aureus	8
200127C184Q2	5	184	2	2020-01-27	Clinical mastitis	2	Mixed	Staphylococcus aureus	10	Staphylococcus aureus	10
200113C184Q2	5	184	2	2020-01-13	Clinical mastitis	2	Pure	Staphylococcus aureus	10
191216C184Q2	5	184	2	2019-12-16	Clinical mastitis	1	Pure	Staphylococcus aureus	10
190715C184Q2	5	184	2	2019-07-15	Clinical mastitis	2	Pure	Staphylococcus aureus	10
190909C184Q2	5	184	2	2019-09-09	Clinical mastitis	1	Pure	Staphylococcus aureus	10
190923C184Q2	5	184	2	2019-09-23	Clinical mastitis	1	Pure	Staphylococcus aureus	10
191021C184Q2	5	184	2	2019-10-21	Clinical mastitis	1	No growth	No identification possible	0	No identification possible
191007C184Q2	5	184	2	2019-10-07	Clinical mastitis	2	Pure	Staphylococcus aureus	10
190812C184Q2	5	184	2	2019-08-12	Clinical mastitis	2	No growth
190826C184Q2	5	184	2	2019-08-26	Clinical mastitis	1	No growth
191202C184Q4	5	184	4	2019-12-02	Clinical mastitis	1	Pure	Staphylococcus epidermidis	1
191118C184Q4	5	184	4	2019-11-18	Clinical mastitis	2	Mixed	Aerococcus viridans	10	Staphylococcus aureus	10
191104C184Q4	5	184	4	2019-11-04	Clinical mastitis	2	Mixed	Staphylococcus epidermidis	3	Corynebacterium amycolatum	1
200210C184Q4	5	184	4	2020-02-10	Clinical mastitis	2	Mixed	No identification possible	1	Staphylococcus haemolyticus	1
191216C184Q4	5	184	4	2019-12-16	Clinical mastitis	1	No growth
200127C184Q4	5	184	4	2020-01-27	Clinical mastitis	2	Contaminated	Staphylococcus equorum	1
200113C184Q4	5	184	4	2020-01-13	Clinical mastitis	2	Mixed	Aerococcus viridans	1	Corynebacterium spp	10
190909C184Q4	5	184	4	2019-09-09	Clinical mastitis	1	Mixed	Streptococcus dysgalactiae	10	Streptococcus dysgalactiae	10
190923C184Q4	5	184	4	2019-09-23	Clinical mastitis	1	No growth
191007C184Q4	5	184	4	2019-10-07	Clinical mastitis	2	No growth
191021C184Q4	5	184	4	2019-10-21	Clinical mastitis	1	Contaminated
190729C184Q4	5	184	4	2019-07-29	Clinical mastitis	1	Pure	Streptococcus dysgalactiae	10
190812C184Q4	5	184	4	2019-08-12	Clinical mastitis	2	Pure	Streptococcus dysgalactiae	10
190826C184Q4	5	184	4	2019-08-26	Clinical mastitis	1	Pure	Streptococcus dysgalactiae	10
​
