# Supplementary material for: A longitudinal census of the bacterial community in raw milk correlated with Staphylococcus aureus clinical mastitis infections in dairy cattle
Source: Anim Microbiome. 2022 Nov 24;4:59. doi: 10.1186/s42523-022-00211-x (PMC9701008; doi:10.1186/s42523-022-00211-x)
Supplement: Supplementary file 5 — Additional file 5: Table S4. Microbial network analysis in milk samples (n = 583) [file 42523_2022_211_MOESM5_ESM.xlsx]

## Sheet: Supplementary_file3_TableS4
Target	Source	Spearman rho	Spearman p	Pseudo R2 env only	Pseudo R2 w bio	bio beta	bio SE	anova dev	anova p	Source_phylum
Staphylococcus	Aerococcus	-0.3351	4.96e-17	0.640649	0.658545	-0.000133525	3.52e-05	103999	1.16e-06	Firmicutes
Staphylococcus	UCG-005	-0.4044	9.75e-25	0.640649	0.74661	-0.000444372	3.49e-05	615778	7.16e-48	Firmicutes
Staphylococcus	Acinetobacter	-0.1192	0.00364349	0.640649	0.669021	-0.000494194	0.000102253	164879	2.34e-08	Firmicutes
Staphylococcus	Ruminococcaceae_unclassified	-0.1718	2.6e-05	0.640649	0.683501	-0.00097233	0.000142333	249030	1.43e-14	Firmicutes
Staphylococcus	Bacteroides	-0.3073	1.97e-14	0.640649	0.708172	-0.00104904	0.000125741	392398	2.21e-21	Firmicutes
Staphylococcus	Rikenellaceae_RC9_gut_group	-0.298	1.27e-13	0.640649	0.727435	-0.000806028	7.31e-05	504343	1.1e-36	Firmicutes
Staphylococcus	Lachnospiraceae_unclassified	-0.4526	2.76e-31	0.640649	0.736372	-0.000786615	8.68e-05	556279	9.36e-25	Firmicutes
Staphylococcus	Lachnospiraceae_NK3A20_group	-0.2329	9.49e-09	0.640649	0.675087	-0.00134001	0.00022331	200134	5.23e-12	Firmicutes
Staphylococcus	Christensenellaceae_R-7_group	-0.3101	1.11e-14	0.640649	0.722646	-0.00108632	0.000108529	476513	2.21e-31	Firmicutes
Staphylococcus	Oscillospirales_ge	-0.281	3.19e-12	0.640649	0.71258	-0.0016742	0.000183792	418017	1.1e-26	Firmicutes
Staphylococcus	UCG-010_ge	-0.2571	2.09e-10	0.640649	0.725831	-0.000913464	8.78e-05	495025	2.97e-33	Firmicutes
Aerococcus	Staphylococcus	-0.3351	4.96e-17	0.633152	0.657143	-7.17e-05	1.64e-05	59487.9	2.31e-08	Firmicutes
UCG-005	Staphylococcus	-0.4044	9.75e-25	0.36234	0.502168	-5.96e-05	6.01e-06	106002	3.2e-36	Firmicutes
UCG-005	Ruminococcaceae_unclassified	0.4655	3.16e-33	0.36234	0.392389	0.00029018	5.44e-05	22779.7	1.88e-07	Firmicutes
UCG-005	Bacteroides	0.6384	3.31e-69	0.36234	0.442524	0.000394328	4.34e-05	60787.2	1.1e-18	Firmicutes
UCG-005	Rikenellaceae_RC9_gut_group	0.6418	3.86e-70	0.36234	0.465846	0.000312017	2.99e-05	78467.4	3.07e-24	Firmicutes
UCG-005	Lachnospiraceae_unclassified	0.6431	1.61e-70	0.36234	0.433218	0.000224094	2.65e-05	53732.3	1.54e-16	Firmicutes
UCG-005	Christensenellaceae_R-7_group	0.5876	2.41e-56	0.36234	0.413619	0.000320004	4.68e-05	38873.9	5.27e-12	Firmicutes
UCG-005	Oscillospirales_ge	0.5997	3.51e-59	0.36234	0.44149	0.000516702	5.58e-05	60002.7	1.71e-18	Firmicutes
UCG-005	UCG-010_ge	0.618	9.76e-64	0.36234	0.45312	0.0003008	3.01e-05	68819.5	2.45e-21	Firmicutes
Acinetobacter	Staphylococcus	-0.1192	0.00364349	0.433808	0.488558	-5.57e-05	1.07e-05	27118.8	2.28e-10	Proteobacteria
Ruminococcaceae_unclassified	Staphylococcus	-0.1718	2.6e-05	0.345429	0.405227	-4.81e-05	8.41e-06	16448.1	1.36e-11	Firmicutes
Ruminococcaceae_unclassified	UCG-005	0.4655	3.16e-33	0.345429	0.408463	0.000186628	2.86e-05	17338	5.83e-11	Firmicutes
Ruminococcaceae_unclassified	Bacteroides	0.39	5.61e-23	0.345429	0.357223	0.000204597	7.06e-05	3244.09	0.00454797	Firmicutes
Ruminococcaceae_unclassified	Rikenellaceae_RC9_gut_group	0.4435	5.78e-30	0.345429	0.361395	0.000180029	5.33e-05	4391.6	0.000938169	Firmicutes
Ruminococcaceae_unclassified	Lachnospiraceae_unclassified	0.4391	2.4e-29	0.345429	0.373547	0.000183448	4.07e-05	7734.29	1.04e-05	Firmicutes
Ruminococcaceae_unclassified	Lachnospiraceae_NK3A20_group	0.4491	9.05e-31	0.345429	0.384941	0.000471926	8.23e-05	10868.1	6.73e-08	Firmicutes
Ruminococcaceae_unclassified	Christensenellaceae_R-7_group	0.5267	1.23e-43	0.345429	0.416205	0.000464586	6.62e-05	19467.7	1.04e-12	Firmicutes
Ruminococcaceae_unclassified	Oscillospirales_ge	0.4125	9.23e-26	0.345429	0.362625	0.00036627	0.000102662	4729.88	0.00065633	Firmicutes
Bacteroides	Staphylococcus	-0.3073	1.97e-14	0.330425	0.413859	-5.43e-05	7.82e-06	24551.2	9.99e-18	Bacteroidota
Bacteroides	UCG-005	0.6384	3.31e-69	0.330425	0.450136	0.000226144	2.24e-05	35226.1	2.83e-24	Bacteroidota
Bacteroides	Rikenellaceae_RC9_gut_group	0.5696	2.65e-52	0.330425	0.426236	0.000344275	3.67e-05	28193.3	7.68e-20	Bacteroidota
Bacteroides	Lachnospiraceae_unclassified	0.5389	5.59e-46	0.330425	0.420626	0.000296226	3.26e-05	26542.5	4.09e-19	Bacteroidota
Bacteroides	Christensenellaceae_R-7_group	0.4705	5.43e-34	0.330425	0.348104	0.000218618	5.87e-05	5202.21	0.000193878	Bacteroidota
Bacteroides	Oscillospirales_ge	0.5274	9.3e-44	0.330425	0.381404	0.000465714	6.76e-05	15001	9.81e-11	Bacteroidota
Bacteroides	UCG-010_ge	0.5239	4.18e-43	0.330425	0.388397	0.000276742	3.76e-05	17058.8	4.12e-12	Bacteroidota
Rikenellaceae_RC9_gut_group	Staphylococcus	-0.298	1.27e-13	0.301775	0.422289	-5.96e-05	6.97e-06	47510.1	3.33e-26	Bacteroidota
Rikenellaceae_RC9_gut_group	UCG-005	0.6418	3.86e-70	0.301775	0.444751	0.000234816	2.1e-05	56365.3	1.1e-29	Bacteroidota
Rikenellaceae_RC9_gut_group	Bacteroides	0.5696	2.65e-52	0.301775	0.394127	0.000468196	5.14e-05	36408	6.09e-19	Bacteroidota
Rikenellaceae_RC9_gut_group	Lachnospiraceae_unclassified	0.5534	7.02e-49	0.301775	0.370934	0.000249656	3.21e-05	27264.4	2.5e-14	Bacteroidota
Rikenellaceae_RC9_gut_group	Christensenellaceae_R-7_group	0.5406	2.61e-46	0.301775	0.342005	0.000314424	5.58e-05	15859.9	1.49e-08	Bacteroidota
Rikenellaceae_RC9_gut_group	Oscillospirales_ge	0.5042	1.46e-39	0.301775	0.391163	0.000586714	6.37e-05	35239.5	1.34e-18	Bacteroidota
Rikenellaceae_RC9_gut_group	UCG-010_ge	0.6323	1.59e-67	0.301775	0.443448	0.000403019	3.37e-05	55851.6	1.03e-31	Bacteroidota
Lachnospiraceae_unclassified	Staphylococcus	-0.4526	2.76e-31	0.365226	0.476669	-5.42e-05	6.34e-06	51478.7	6.73e-26	Firmicutes
Lachnospiraceae_unclassified	UCG-005	0.6431	1.61e-70	0.365226	0.441924	0.000156031	1.93e-05	35429	7.78e-16	Firmicutes
Lachnospiraceae_unclassified	Ruminococcaceae_unclassified	0.4391	2.4e-29	0.365226	0.381999	0.000226256	5.95e-05	7748.07	0.000194216	Firmicutes
Lachnospiraceae_unclassified	Bacteroides	0.5389	5.59e-46	0.365226	0.437045	0.000391865	4.82e-05	33175.3	3.03e-15	Firmicutes
Lachnospiraceae_unclassified	Rikenellaceae_RC9_gut_group	0.5534	7.02e-49	0.365226	0.425023	0.000255022	3.48e-05	27621.9	1.23e-12	Firmicutes
Lachnospiraceae_unclassified	Christensenellaceae_R-7_group	0.5241	3.81e-43	0.365226	0.388896	0.000226304	5.11e-05	10933.9	9.88e-06	Firmicutes
Lachnospiraceae_unclassified	Oscillospirales_ge	0.489	5.56e-37	0.365226	0.40919	0.00039324	6.03e-05	20308	9.58e-10	Firmicutes
Lachnospiraceae_unclassified	UCG-010_ge	0.4747	1.19e-34	0.365226	0.402103	0.000203524	3.46e-05	17034.5	2.62e-08	Firmicutes
Lachnospiraceae_NK3A20_group	Staphylococcus	-0.2329	9.49e-09	0.357945	0.407172	-5.68e-05	1.1e-05	10953.4	7.86e-10	Firmicutes
Lachnospiraceae_NK3A20_group	Ruminococcaceae_unclassified	0.4491	9.05e-31	0.357945	0.396719	0.000422859	7.81e-05	8627.55	8.85e-08	Firmicutes
Lachnospiraceae_NK3A20_group	Rikenellaceae_RC9_gut_group	0.353	7.67e-19	0.357945	0.371744	0.000193025	6.07e-05	3070.44	0.00189569	Firmicutes
Lachnospiraceae_NK3A20_group	Christensenellaceae_R-7_group	0.4336	1.4e-28	0.357945	0.409338	0.000456493	7.45e-05	11435.3	5.83e-10	Firmicutes
Christensenellaceae_R-7_group	Staphylococcus	-0.3101	1.11e-14	0.364986	0.478821	-6.42e-05	7.71e-06	34439.3	1.05e-25	Firmicutes
Christensenellaceae_R-7_group	UCG-005	0.5876	2.41e-56	0.364986	0.454216	0.000187339	2.16e-05	26995.5	3.19e-18	Firmicutes
Christensenellaceae_R-7_group	Ruminococcaceae_unclassified	0.5267	1.23e-43	0.364986	0.425381	0.000417426	5.68e-05	18271.8	8.36e-13	Firmicutes
Christensenellaceae_R-7_group	Bacteroides	0.4705	5.43e-34	0.364986	0.388584	0.000244582	5.5e-05	7139.4	1.36e-05	Firmicutes
Christensenellaceae_R-7_group	Rikenellaceae_RC9_gut_group	0.5406	2.61e-46	0.364986	0.419125	0.000259211	3.78e-05	16379	2.45e-11	Firmicutes
Christensenellaceae_R-7_group	Lachnospiraceae_unclassified	0.5241	3.81e-43	0.364986	0.401431	0.00017842	3.21e-05	11025.8	5.14e-08	Firmicutes
Christensenellaceae_R-7_group	Lachnospiraceae_NK3A20_group	0.4336	1.4e-28	0.364986	0.403637	0.000399423	6.67e-05	11693.4	1.42e-08	Firmicutes
Christensenellaceae_R-7_group	Oscillospirales_ge	0.4949	5.83e-38	0.364986	0.414773	0.000447894	6.52e-05	15062.4	1.05e-10	Firmicutes
Christensenellaceae_R-7_group	UCG-010_ge	0.4705	5.4e-34	0.364986	0.393177	0.000202589	4.07e-05	8528.8	1.99e-06	Firmicutes
Oscillospirales_ge	Staphylococcus	-0.281	3.19e-12	0.305514	0.411905	-6.42e-05	1.07e-05	21259.7	1.97e-14	Firmicutes
Oscillospirales_ge	UCG-005	0.5997	3.51e-59	0.305514	0.424482	0.000226531	3.36e-05	23772.7	1.12e-11	Firmicutes
Oscillospirales_ge	Bacteroides	0.5274	9.3e-44	0.305514	0.366075	0.000413894	6.79e-05	12101.6	3e-09	Firmicutes
Oscillospirales_ge	Rikenellaceae_RC9_gut_group	0.5042	1.46e-39	0.305514	0.405077	0.000354066	4.32e-05	19895.3	1.34e-15	Firmicutes
Oscillospirales_ge	Lachnospiraceae_unclassified	0.489	5.56e-37	0.305514	0.365753	0.000242759	4.07e-05	12037.3	5.35e-09	Firmicutes
Oscillospirales_ge	Christensenellaceae_R-7_group	0.4949	5.83e-38	0.305514	0.358759	0.000394933	6.57e-05	10639.6	1.75e-09	Firmicutes
Oscillospirales_ge	UCG-010_ge	0.4731	2.08e-34	0.305514	0.41721	0.000349156	3.81e-05	22319.7	3.52e-18	Firmicutes
UCG-010_ge	Staphylococcus	-0.2571	2.09e-10	0.231007	0.370001	-6.68e-05	8.1e-06	48670.6	6.24e-26	Firmicutes
UCG-010_ge	UCG-005	0.618	9.76e-64	0.231007	0.364431	0.000234378	2.39e-05	46720.4	4.75e-23	Firmicutes
UCG-010_ge	Bacteroides	0.5239	4.18e-43	0.231007	0.289835	0.000396322	6.09e-05	20599.3	2.33e-10	Firmicutes
UCG-010_ge	Rikenellaceae_RC9_gut_group	0.6323	1.59e-67	0.231007	0.381741	0.000418024	3.77e-05	52781.7	1.14e-27	Firmicutes
UCG-010_ge	Lachnospiraceae_unclassified	0.4747	1.19e-34	0.231007	0.27586	0.000210773	3.73e-05	15705.8	3.24e-08	Firmicutes
UCG-010_ge	Christensenellaceae_R-7_group	0.4705	5.4e-34	0.231007	0.24809	0.000218893	6.58e-05	5981.72	0.000889332	Firmicutes
UCG-010_ge	Oscillospirales_ge	0.4731	2.08e-34	0.231007	0.338897	0.000609392	6.5e-05	37779.2	3.79e-19	Firmicutes

## Sheet: Sheet1
Target	Source	Spearman rho	Spearman p	Pseudo R2 env only	Pseudo R2 w bio	bio beta	bio SE	anova dev	anova p
Staphylococcus	Aerococcus	-0.3351	4.96e-17	0.640649	0.658545	-0.000133525	3.52e-05	103999	1.16e-06
Staphylococcus	UCG-005	-0.4044	9.75e-25	0.640649	0.74661	-0.000444372	3.49e-05	615778	7.16e-48
Staphylococcus	Acinetobacter	-0.1192	0.00364349	0.640649	0.669021	-0.000494194	0.000102253	164879	2.34e-08
Staphylococcus	Ruminococcaceae_unclassified	-0.1718	2.6e-05	0.640649	0.683501	-0.00097233	0.000142333	249030	1.43e-14
Staphylococcus	Bacteroides	-0.3073	1.97e-14	0.640649	0.708172	-0.00104904	0.000125741	392398	2.21e-21
Staphylococcus	Rikenellaceae_RC9_gut_group	-0.298	1.27e-13	0.640649	0.727435	-0.000806028	7.31e-05	504343	1.1e-36
Staphylococcus	Lachnospiraceae_unclassified	-0.4526	2.76e-31	0.640649	0.736372	-0.000786615	8.68e-05	556279	9.36e-25
Staphylococcus	Lachnospiraceae_NK3A20_group	-0.2329	9.49e-09	0.640649	0.675087	-0.00134001	0.00022331	200134	5.23e-12
Staphylococcus	Christensenellaceae_R-7_group	-0.3101	1.11e-14	0.640649	0.722646	-0.00108632	0.000108529	476513	2.21e-31
Staphylococcus	Oscillospirales_ge	-0.281	3.19e-12	0.640649	0.71258	-0.0016742	0.000183792	418017	1.1e-26
Staphylococcus	UCG-010_ge	-0.2571	2.09e-10	0.640649	0.725831	-0.000913464	8.78e-05	495025	2.97e-33
Aerococcus	Staphylococcus	-0.3351	4.96e-17	0.633152	0.657143	-7.17e-05	1.64e-05	59487.9	2.31e-08
UCG-005	Staphylococcus	-0.4044	9.75e-25	0.36234	0.502168	-5.96e-05	6.01e-06	106002	3.2e-36
UCG-005	Ruminococcaceae_unclassified	0.4655	3.16e-33	0.36234	0.392389	0.00029018	5.44e-05	22779.7	1.88e-07
UCG-005	Bacteroides	0.6384	3.31e-69	0.36234	0.442524	0.000394328	4.34e-05	60787.2	1.1e-18
UCG-005	Rikenellaceae_RC9_gut_group	0.6418	3.86e-70	0.36234	0.465846	0.000312017	2.99e-05	78467.4	3.07e-24
UCG-005	Lachnospiraceae_unclassified	0.6431	1.61e-70	0.36234	0.433218	0.000224094	2.65e-05	53732.3	1.54e-16
UCG-005	Christensenellaceae_R-7_group	0.5876	2.41e-56	0.36234	0.413619	0.000320004	4.68e-05	38873.9	5.27e-12
UCG-005	Oscillospirales_ge	0.5997	3.51e-59	0.36234	0.44149	0.000516702	5.58e-05	60002.7	1.71e-18
UCG-005	UCG-010_ge	0.618	9.76e-64	0.36234	0.45312	0.0003008	3.01e-05	68819.5	2.45e-21
Acinetobacter	Staphylococcus	-0.1192	0.00364349	0.433808	0.488558	-5.57e-05	1.07e-05	27118.8	2.28e-10
Ruminococcaceae_unclassified	Staphylococcus	-0.1718	2.6e-05	0.345429	0.405227	-4.81e-05	8.41e-06	16448.1	1.36e-11
Ruminococcaceae_unclassified	UCG-005	0.4655	3.16e-33	0.345429	0.408463	0.000186628	2.86e-05	17338	5.83e-11
Ruminococcaceae_unclassified	Bacteroides	0.39	5.61e-23	0.345429	0.357223	0.000204597	7.06e-05	3244.09	0.00454797
Ruminococcaceae_unclassified	Rikenellaceae_RC9_gut_group	0.4435	5.78e-30	0.345429	0.361395	0.000180029	5.33e-05	4391.6	0.000938169
Ruminococcaceae_unclassified	Lachnospiraceae_unclassified	0.4391	2.4e-29	0.345429	0.373547	0.000183448	4.07e-05	7734.29	1.04e-05
Ruminococcaceae_unclassified	Lachnospiraceae_NK3A20_group	0.4491	9.05e-31	0.345429	0.384941	0.000471926	8.23e-05	10868.1	6.73e-08
Ruminococcaceae_unclassified	Christensenellaceae_R-7_group	0.5267	1.23e-43	0.345429	0.416205	0.000464586	6.62e-05	19467.7	1.04e-12
Ruminococcaceae_unclassified	Oscillospirales_ge	0.4125	9.23e-26	0.345429	0.362625	0.00036627	0.000102662	4729.88	0.00065633
Bacteroides	Staphylococcus	-0.3073	1.97e-14	0.330425	0.413859	-5.43e-05	7.82e-06	24551.2	9.99e-18
Bacteroides	UCG-005	0.6384	3.31e-69	0.330425	0.450136	0.000226144	2.24e-05	35226.1	2.83e-24
Bacteroides	Rikenellaceae_RC9_gut_group	0.5696	2.65e-52	0.330425	0.426236	0.000344275	3.67e-05	28193.3	7.68e-20
Bacteroides	Lachnospiraceae_unclassified	0.5389	5.59e-46	0.330425	0.420626	0.000296226	3.26e-05	26542.5	4.09e-19
Bacteroides	Christensenellaceae_R-7_group	0.4705	5.43e-34	0.330425	0.348104	0.000218618	5.87e-05	5202.21	0.000193878
Bacteroides	Oscillospirales_ge	0.5274	9.3e-44	0.330425	0.381404	0.000465714	6.76e-05	15001	9.81e-11
Bacteroides	UCG-010_ge	0.5239	4.18e-43	0.330425	0.388397	0.000276742	3.76e-05	17058.8	4.12e-12
Rikenellaceae_RC9_gut_group	Staphylococcus	-0.298	1.27e-13	0.301775	0.422289	-5.96e-05	6.97e-06	47510.1	3.33e-26
Rikenellaceae_RC9_gut_group	UCG-005	0.6418	3.86e-70	0.301775	0.444751	0.000234816	2.1e-05	56365.3	1.1e-29
Rikenellaceae_RC9_gut_group	Bacteroides	0.5696	2.65e-52	0.301775	0.394127	0.000468196	5.14e-05	36408	6.09e-19
Rikenellaceae_RC9_gut_group	Lachnospiraceae_unclassified	0.5534	7.02e-49	0.301775	0.370934	0.000249656	3.21e-05	27264.4	2.5e-14
Rikenellaceae_RC9_gut_group	Christensenellaceae_R-7_group	0.5406	2.61e-46	0.301775	0.342005	0.000314424	5.58e-05	15859.9	1.49e-08
Rikenellaceae_RC9_gut_group	Oscillospirales_ge	0.5042	1.46e-39	0.301775	0.391163	0.000586714	6.37e-05	35239.5	1.34e-18
Rikenellaceae_RC9_gut_group	UCG-010_ge	0.6323	1.59e-67	0.301775	0.443448	0.000403019	3.37e-05	55851.6	1.03e-31
Lachnospiraceae_unclassified	Staphylococcus	-0.4526	2.76e-31	0.365226	0.476669	-5.42e-05	6.34e-06	51478.7	6.73e-26
Lachnospiraceae_unclassified	UCG-005	0.6431	1.61e-70	0.365226	0.441924	0.000156031	1.93e-05	35429	7.78e-16
Lachnospiraceae_unclassified	Ruminococcaceae_unclassified	0.4391	2.4e-29	0.365226	0.381999	0.000226256	5.95e-05	7748.07	0.000194216
Lachnospiraceae_unclassified	Bacteroides	0.5389	5.59e-46	0.365226	0.437045	0.000391865	4.82e-05	33175.3	3.03e-15
Lachnospiraceae_unclassified	Rikenellaceae_RC9_gut_group	0.5534	7.02e-49	0.365226	0.425023	0.000255022	3.48e-05	27621.9	1.23e-12
Lachnospiraceae_unclassified	Christensenellaceae_R-7_group	0.5241	3.81e-43	0.365226	0.388896	0.000226304	5.11e-05	10933.9	9.88e-06
Lachnospiraceae_unclassified	Oscillospirales_ge	0.489	5.56e-37	0.365226	0.40919	0.00039324	6.03e-05	20308	9.58e-10
Lachnospiraceae_unclassified	UCG-010_ge	0.4747	1.19e-34	0.365226	0.402103	0.000203524	3.46e-05	17034.5	2.62e-08
Lachnospiraceae_NK3A20_group	Staphylococcus	-0.2329	9.49e-09	0.357945	0.407172	-5.68e-05	1.1e-05	10953.4	7.86e-10
Lachnospiraceae_NK3A20_group	Ruminococcaceae_unclassified	0.4491	9.05e-31	0.357945	0.396719	0.000422859	7.81e-05	8627.55	8.85e-08
Lachnospiraceae_NK3A20_group	Rikenellaceae_RC9_gut_group	0.353	7.67e-19	0.357945	0.371744	0.000193025	6.07e-05	3070.44	0.00189569
Lachnospiraceae_NK3A20_group	Christensenellaceae_R-7_group	0.4336	1.4e-28	0.357945	0.409338	0.000456493	7.45e-05	11435.3	5.83e-10
Christensenellaceae_R-7_group	Staphylococcus	-0.3101	1.11e-14	0.364986	0.478821	-6.42e-05	7.71e-06	34439.3	1.05e-25
Christensenellaceae_R-7_group	UCG-005	0.5876	2.41e-56	0.364986	0.454216	0.000187339	2.16e-05	26995.5	3.19e-18
Christensenellaceae_R-7_group	Ruminococcaceae_unclassified	0.5267	1.23e-43	0.364986	0.425381	0.000417426	5.68e-05	18271.8	8.36e-13
Christensenellaceae_R-7_group	Bacteroides	0.4705	5.43e-34	0.364986	0.388584	0.000244582	5.5e-05	7139.4	1.36e-05
Christensenellaceae_R-7_group	Rikenellaceae_RC9_gut_group	0.5406	2.61e-46	0.364986	0.419125	0.000259211	3.78e-05	16379	2.45e-11
Christensenellaceae_R-7_group	Lachnospiraceae_unclassified	0.5241	3.81e-43	0.364986	0.401431	0.00017842	3.21e-05	11025.8	5.14e-08
Christensenellaceae_R-7_group	Lachnospiraceae_NK3A20_group	0.4336	1.4e-28	0.364986	0.403637	0.000399423	6.67e-05	11693.4	1.42e-08
Christensenellaceae_R-7_group	Oscillospirales_ge	0.4949	5.83e-38	0.364986	0.414773	0.000447894	6.52e-05	15062.4	1.05e-10
Christensenellaceae_R-7_group	UCG-010_ge	0.4705	5.4e-34	0.364986	0.393177	0.000202589	4.07e-05	8528.8	1.99e-06
Oscillospirales_ge	Staphylococcus	-0.281	3.19e-12	0.305514	0.411905	-6.42e-05	1.07e-05	21259.7	1.97e-14
Oscillospirales_ge	UCG-005	0.5997	3.51e-59	0.305514	0.424482	0.000226531	3.36e-05	23772.7	1.12e-11
Oscillospirales_ge	Bacteroides	0.5274	9.3e-44	0.305514	0.366075	0.000413894	6.79e-05	12101.6	3e-09
Oscillospirales_ge	Rikenellaceae_RC9_gut_group	0.5042	1.46e-39	0.305514	0.405077	0.000354066	4.32e-05	19895.3	1.34e-15
Oscillospirales_ge	Lachnospiraceae_unclassified	0.489	5.56e-37	0.305514	0.365753	0.000242759	4.07e-05	12037.3	5.35e-09
Oscillospirales_ge	Christensenellaceae_R-7_group	0.4949	5.83e-38	0.305514	0.358759	0.000394933	6.57e-05	10639.6	1.75e-09
Oscillospirales_ge	UCG-010_ge	0.4731	2.08e-34	0.305514	0.41721	0.000349156	3.81e-05	22319.7	3.52e-18
UCG-010_ge	Staphylococcus	-0.2571	2.09e-10	0.231007	0.370001	-6.68e-05	8.1e-06	48670.6	6.24e-26
UCG-010_ge	UCG-005	0.618	9.76e-64	0.231007	0.364431	0.000234378	2.39e-05	46720.4	4.75e-23
UCG-010_ge	Bacteroides	0.5239	4.18e-43	0.231007	0.289835	0.000396322	6.09e-05	20599.3	2.33e-10
UCG-010_ge	Rikenellaceae_RC9_gut_group	0.6323	1.59e-67	0.231007	0.381741	0.000418024	3.77e-05	52781.7	1.14e-27
UCG-010_ge	Lachnospiraceae_unclassified	0.4747	1.19e-34	0.231007	0.27586	0.000210773	3.73e-05	15705.8	3.24e-08
UCG-010_ge	Christensenellaceae_R-7_group	0.4705	5.4e-34	0.231007	0.24809	0.000218893	6.58e-05	5981.72	0.000889332
UCG-010_ge	Oscillospirales_ge	0.4731	2.08e-34	0.231007	0.338897	0.000609392	6.5e-05	37779.2	3.79e-19

## Sheet: Sheet2
Target	Source	Spearman rho	Bio beta	Target genus	Source genus
Otu0001	Otu0002	-0.320759	-0.0688937	Staphylococcus	Aerococcus
Otu0001	Otu0003	-0.40058	-0.187805	Staphylococcus	UCG-005
Otu0001	Otu0007	-0.262811	-0.362698	Staphylococcus	UCG-005
Otu0001	Otu0011	-0.24663	-0.597958	Staphylococcus	Bifidobacterium
Otu0001	Otu0015	-0.267748	-0.523802	Staphylococcus	Bacteroides
Otu0001	Otu0017	-0.225934	-0.574871	Staphylococcus	Rikenellaceae_RC9_gut_group
Otu0001	Otu0022	-0.250483	-0.6107	Staphylococcus	Ruminobacter
Otu0001	Otu0023	-0.26162	-0.772123	Staphylococcus	Lachnospiraceae_unclassified
Otu0001	Otu0032	-0.245637	-0.783241	Staphylococcus	Lachnospiraceae_unclassified
Otu0001	Otu0064	-0.215713	-0.566411	Staphylococcus	Ignavigranum
Otu0001	Otu0112	-0.200501	-2.07119	Staphylococcus	Bacteroides
Otu0002	Otu0001	-0.320759	-0.0321409	Aerococcus	Staphylococcus
Otu0002	Otu0010	0.588687	0.160832	Aerococcus	Facklamia
Otu0002	Otu0013	0.304468	0.100756	Aerococcus	Psychrobacter
Otu0002	Otu0018	0.381932	0.169563	Aerococcus	Jeotgalicoccus
Otu0002	Otu0054	0.224876	0.115164	Aerococcus	Weissella
Otu0002	Otu0064	0.460648	0.267877	Aerococcus	Ignavigranum
Otu0002	Otu0417	0.204517	0.9338	Aerococcus	Lactobacillus
Otu0002	Otu0476	0.362969	0.747275	Aerococcus	Aerococcus
Otu0003	Otu0001	-0.40058	-0.0234316	UCG-005	Staphylococcus
Otu0003	Otu0007	0.61504	0.171309	UCG-005	UCG-005
Otu0003	Otu0009	0.383886	0.059477	UCG-005	Ruminococcaceae_unclassified
Otu0003	Otu0011	0.391728	0.0983883	UCG-005	Bifidobacterium
Otu0003	Otu0015	0.545818	0.222013	UCG-005	Bacteroides
Otu0003	Otu0017	0.53091	0.23909	UCG-005	Rikenellaceae_RC9_gut_group
Otu0003	Otu0019	0.474321	0.2278	UCG-005	UCG-005
Otu0003	Otu0020	0.429323	0.13076	UCG-005	Rikenellaceae_RC9_gut_group
Otu0003	Otu0022	0.495906	0.129884	UCG-005	Ruminobacter
Otu0003	Otu0023	0.520348	0.25937	UCG-005	Lachnospiraceae_unclassified
Otu0003	Otu0030	0.408147	0.190093	UCG-005	Christensenellaceae_R-7_group
Otu0003	Otu0032	0.453604	0.236318	UCG-005	Lachnospiraceae_unclassified
Otu0003	Otu0038	0.425999	0.172413	UCG-005	Bacteroides
Otu0003	Otu0039	0.238943	0.160597	UCG-005	Aerococcaceae_unclassified
Otu0003	Otu0042	0.419423	0.145099	UCG-005	Rikenellaceae_RC9_gut_group
Otu0003	Otu0043	0.384604	0.3102	UCG-005	Rikenellaceae_RC9_gut_group
Otu0003	Otu0044	0.447455	0.182985	UCG-005	Paludibacteraceae_unclassified
Otu0003	Otu0045	0.443428	0.23155	UCG-005	Christensenellaceae_R-7_group
Otu0003	Otu0050	0.374528	0.0467957	UCG-005	Treponema
Otu0003	Otu0051	0.413869	0.283922	UCG-005	Ruminococcaceae_unclassified
Otu0003	Otu0055	0.435514	0.356725	UCG-005	Alistipes
Otu0003	Otu0057	0.306618	0.112924	UCG-005	Clostridium_sensu_stricto_1
Otu0003	Otu0058	0.41414	0.308403	UCG-005	Rikenellaceae_RC9_gut_group
Otu0003	Otu0059	0.410068	0.304858	UCG-005	Christensenellaceae_R-7_group
Otu0003	Otu0066	0.390457	0.406352	UCG-005	Monoglobus
Otu0003	Otu0067	0.403349	0.292612	UCG-005	Alistipes
Otu0003	Otu0068	0.356954	0.182491	UCG-005	Lachnospiraceae_unclassified
Otu0003	Otu0071	0.263838	0.211659	UCG-005	uncultured
Otu0003	Otu0072	0.376901	0.304345	UCG-005	Dorea
Otu0003	Otu0073	0.361157	0.373911	UCG-005	Rikenellaceae_RC9_gut_group
Otu0003	Otu0074	0.345627	0.226258	UCG-005	NK4A214_group
Otu0003	Otu0075	0.411372	0.218429	UCG-005	Oscillospiraceae_unclassified
Otu0003	Otu0076	0.362376	0.377659	UCG-005	Oscillospirales_ge
Otu0003	Otu0082	0.329271	0.19997	UCG-005	Christensenellaceae_R-7_group
Otu0003	Otu0084	0.325388	0.229712	UCG-005	Desulfovibrionaceae_unclassified
Otu0003	Otu0090	0.388732	0.407322	UCG-005	Christensenellaceae_R-7_group
Otu0003	Otu0096	0.354007	0.257154	UCG-005	Prevotellaceae_UCG-004
Otu0003	Otu0097	0.349901	0.364196	UCG-005	Lachnospiraceae_unclassified
Otu0003	Otu0099	0.271971	0.128501	UCG-005	Oscillospiraceae_unclassified
Otu0003	Otu0100	0.333782	0.359046	UCG-005	Bacteroidales_RF16_group_ge
Otu0003	Otu0102	0.319442	0.243489	UCG-005	uncultured
Otu0003	Otu0104	0.336435	0.250696	UCG-005	Oscillospirales_ge
Otu0003	Otu0105	0.318597	0.164291	UCG-005	Prevotellaceae_unclassified
Otu0003	Otu0106	0.336648	0.463846	UCG-005	Bacteroides
Otu0003	Otu0107	0.319215	0.32304	UCG-005	Oscillospirales_ge
Otu0003	Otu0108	0.329671	0.361033	UCG-005	Alistipes
Otu0003	Otu0111	0.336031	0.247551	UCG-005	Oscillospirales_ge
Otu0003	Otu0112	0.403391	0.735119	UCG-005	Bacteroides
Otu0003	Otu0114	0.346777	0.192882	UCG-005	Bacteroides
Otu0003	Otu0115	0.290068	0.262011	UCG-005	Gastranaerophilales_ge
Otu0003	Otu0116	0.354118	0.300835	UCG-005	uncultured
Otu0003	Otu0117	0.217061	0.177065	UCG-005	Treponema
Otu0003	Otu0119	0.32844	0.272533	UCG-005	UCG-010_ge
Otu0003	Otu0120	0.341087	0.294372	UCG-005	Lachnospiraceae_unclassified
Otu0003	Otu0126	0.324092	0.192401	UCG-005	UCG-005
Otu0003	Otu0128	0.295065	0.368682	UCG-005	Clostridia_vadinBB60_group_ge
Otu0003	Otu0130	0.325475	0.192905	UCG-005	Lachnospiraceae_unclassified
Otu0003	Otu0132	0.278543	0.14136	UCG-005	Alloprevotella
Otu0003	Otu0133	0.350545	0.577718	UCG-005	Alistipes
Otu0003	Otu0134	0.346775	0.420203	UCG-005	Christensenellaceae_R-7_group
Otu0003	Otu0135	0.384998	0.646189	UCG-005	Akkermansia
Otu0003	Otu0136	0.283243	0.352328	UCG-005	uncultured_ge
Otu0003	Otu0137	0.354748	0.472152	UCG-005	Frisingicoccus
Otu0003	Otu0140	0.364436	0.362754	UCG-005	Parasutterella
Otu0003	Otu0141	0.29186	0.329752	UCG-005	uncultured_ge
Otu0003	Otu0142	0.267239	0.382791	UCG-005	UCG-010_ge
Otu0003	Otu0143	0.33944	0.19411	UCG-005	Lachnospiraceae_unclassified
Otu0003	Otu0144	0.332704	0.328976	UCG-005	Blautia
Otu0003	Otu0148	0.282021	0.30533	UCG-005	UCG-010_ge
Otu0003	Otu0150	0.284341	0.374159	UCG-005	UCG-010_ge
Otu0003	Otu0153	0.274928	0.33639	UCG-005	Lachnospiraceae_unclassified
Otu0003	Otu0164	0.264496	0.33697	UCG-005	UCG-010_ge
Otu0003	Otu0170	0.248666	0.334918	UCG-005	UCG-010_ge
Otu0003	Otu0171	0.231249	0.311679	UCG-005	uncultured_ge
Otu0003	Otu0174	0.257124	0.314215	UCG-005	Treponema
Otu0003	Otu0175	0.308276	0.319739	UCG-005	Lachnospiraceae_unclassified
Otu0003	Otu0179	0.279528	0.425796	UCG-005	uncultured
Otu0003	Otu0188	0.332843	0.670509	UCG-005	Coprococcus
Otu0003	Otu0190	0.324283	0.857845	UCG-005	Oscillospirales_ge
Otu0003	Otu0191	0.269039	0.339784	UCG-005	Clostridia_unclassified
Otu0003	Otu0194	0.330081	0.462023	UCG-005	UCG-009
Otu0003	Otu0195	0.216097	0.354063	UCG-005	UCG-010_ge
Otu0003	Otu0200	0.258718	0.383527	UCG-005	Ruminococcaceae_unclassified
Otu0003	Otu0201	0.278623	0.38281	UCG-005	Bacteroides
Otu0003	Otu0203	0.290346	0.749931	UCG-005	Lachnospiraceae_unclassified
Otu0003	Otu0206	0.255634	0.52633	UCG-005	WCHB1-41_ge
Otu0003	Otu0208	0.260447	0.452845	UCG-005	Bacteroides
Otu0003	Otu0210	0.27011	0.522444	UCG-005	Coprococcus
Otu0003	Otu0214	0.309873	0.360345	UCG-005	Monoglobus
Otu0003	Otu0215	0.260157	0.514147	UCG-005	UCG-010_ge
Otu0003	Otu0219	0.29495	0.617555	UCG-005	Prevotellaceae_unclassified
Otu0003	Otu0222	0.297856	0.428622	UCG-005	Lachnospiraceae_FCS020_group
Otu0003	Otu0226	0.297588	0.339884	UCG-005	Erysipelatoclostridium
Otu0003	Otu0228	0.269426	0.755267	UCG-005	Oscillibacter
Otu0003	Otu0229	0.320528	0.492592	UCG-005	Monoglobus
Otu0003	Otu0230	0.254529	0.530764	UCG-005	UCG-010_ge
Otu0003	Otu0240	0.30492	0.371726	UCG-005	Lachnospiraceae_unclassified
Otu0003	Otu0245	0.289708	0.489483	UCG-005	Coprococcus
Otu0003	Otu0258	0.303945	0.856983	UCG-005	Lachnospiraceae_unclassified
Otu0003	Otu0276	0.214661	0.469115	UCG-005	Campylobacter
Otu0003	Otu0287	0.250411	0.322472	UCG-005	UCG-009
Otu0003	Otu0293	0.227126	0.760605	UCG-005	Alistipes
Otu0003	Otu0294	0.245083	0.365619	UCG-005	Bacteroidales_unclassified
Otu0003	Otu0296	0.201421	0.577654	UCG-005	UCG-010_ge
Otu0003	Otu0297	0.208292	0.604496	UCG-005	Monoglobus
Otu0003	Otu0298	0.218466	0.472318	UCG-005	Alistipes
Otu0003	Otu0299	0.265941	0.845483	UCG-005	Monoglobus
Otu0003	Otu0300	0.217687	0.566	UCG-005	UCG-010_ge
Otu0003	Otu0308	0.268351	0.746286	UCG-005	Christensenellaceae_R-7_group
Otu0003	Otu0310	0.257721	0.503971	UCG-005	UCG-002
Otu0003	Otu0321	0.244915	0.775889	UCG-005	UCG-010_ge
Otu0003	Otu0340	0.201742	0.276001	UCG-005	Lachnospiraceae_unclassified
Otu0003	Otu0345	0.264767	0.628871	UCG-005	Christensenellaceae_R-7_group
Otu0003	Otu0351	0.224471	0.471416	UCG-005	UCG-010_ge
Otu0003	Otu0371	0.202334	0.805226	UCG-005	UCG-010_ge
Otu0003	Otu0457	0.211726	0.626832	UCG-005	F082_ge
Otu0003	Otu0521	0.264946	0.915037	UCG-005	Erysipelotrichaceae_ge
Otu0004	Otu0006	0.257248	0.0673551	Glutamicibacter	Acinetobacter
Otu0004	Otu0016	0.483321	0.133696	Glutamicibacter	Intrasporangiaceae_unclassified
Otu0004	Otu0028	0.396785	0.237231	Glutamicibacter	Brachybacterium
Otu0004	Otu0033	0.593103	0.145722	Glutamicibacter	Ornithinimicrobium
Otu0004	Otu0040	0.227422	0.0443243	Glutamicibacter	Acinetobacter
Otu0004	Otu0041	0.567484	0.136173	Glutamicibacter	Intrasporangiaceae_unclassified
Otu0004	Otu0052	0.413755	0.507776	Glutamicibacter	Dietzia
Otu0004	Otu0080	0.281927	0.526715	Glutamicibacter	Pseudomonas
Otu0004	Otu0086	0.578251	0.127508	Glutamicibacter	Bergeyella
Otu0004	Otu0113	0.252001	0.767789	Glutamicibacter	Microbacteriaceae_unclassified
Otu0004	Otu0131	0.288006	0.393917	Glutamicibacter	Xanthomonadaceae_unclassified
Otu0004	Otu0154	0.491839	0.404366	Glutamicibacter	JG30-KF-CM45_ge
Otu0004	Otu0162	0.359181	0.961614	Glutamicibacter	Flavobacterium
Otu0004	Otu0166	0.273087	0.279508	Glutamicibacter	Facklamia
Otu0004	Otu0168	0.385055	1.4478	Glutamicibacter	Luteimonas
Otu0004	Otu0207	0.206531	0.767162	Glutamicibacter	Comamonadaceae_unclassified
Otu0004	Otu0256	0.492233	0.668535	Glutamicibacter	Marmoricola
Otu0006	Otu0004	0.257248	0.0739802	Acinetobacter	Glutamicibacter
Otu0006	Otu0013	0.285608	0.0696818	Acinetobacter	Psychrobacter
Otu0006	Otu0014	0.307169	0.0897513	Acinetobacter	Solibacillus
Otu0006	Otu0039	0.240655	0.254446	Acinetobacter	Aerococcaceae_unclassified
Otu0006	Otu0080	0.282076	0.440221	Acinetobacter	Pseudomonas
Otu0006	Otu0162	0.348207	0.668222	Acinetobacter	Flavobacterium
Otu0006	Otu0168	0.324029	0.461614	Acinetobacter	Luteimonas
Otu0006	Otu0207	0.258502	0.680081	Acinetobacter	Comamonadaceae_unclassified
Otu0006	Otu0292	0.271107	0.706242	Acinetobacter	Empedobacter
Otu0007	Otu0001	-0.262811	-0.0184387	UCG-005	Staphylococcus
Otu0007	Otu0003	0.61504	0.106598	UCG-005	UCG-005
Otu0007	Otu0015	0.502809	0.247598	UCG-005	Bacteroides
Otu0007	Otu0017	0.441208	0.227053	UCG-005	Rikenellaceae_RC9_gut_group
Otu0007	Otu0019	0.420045	0.226122	UCG-005	UCG-005
Otu0007	Otu0020	0.431721	0.177631	UCG-005	Rikenellaceae_RC9_gut_group
Otu0007	Otu0022	0.340589	0.116998	UCG-005	Ruminobacter
Otu0007	Otu0023	0.415845	0.200993	UCG-005	Lachnospiraceae_unclassified
Otu0007	Otu0032	0.359883	0.221074	UCG-005	Lachnospiraceae_unclassified
Otu0007	Otu0038	0.405738	0.155054	UCG-005	Bacteroides
Otu0007	Otu0043	0.376887	0.448318	UCG-005	Rikenellaceae_RC9_gut_group
Otu0007	Otu0044	0.388668	0.26839	UCG-005	Paludibacteraceae_unclassified
Otu0007	Otu0045	0.312398	0.215653	UCG-005	Christensenellaceae_R-7_group
Otu0007	Otu0050	0.27928	0.05878	UCG-005	Treponema
Otu0007	Otu0055	0.39209	0.326966	UCG-005	Alistipes
Otu0007	Otu0056	0.320651	0.151632	UCG-005	Rikenellaceae_RC9_gut_group
Otu0007	Otu0059	0.33916	0.222088	UCG-005	Christensenellaceae_R-7_group
Otu0007	Otu0066	0.323569	0.40007	UCG-005	Monoglobus
Otu0007	Otu0071	0.230732	0.247917	UCG-005	uncultured
Otu0007	Otu0075	0.359636	0.221948	UCG-005	Oscillospiraceae_unclassified
Otu0007	Otu0076	0.293889	0.29948	UCG-005	Oscillospirales_ge
Otu0007	Otu0084	0.273234	0.249741	UCG-005	Desulfovibrionaceae_unclassified
Otu0007	Otu0096	0.327513	0.369948	UCG-005	Prevotellaceae_UCG-004
Otu0007	Otu0097	0.37952	0.447594	UCG-005	Lachnospiraceae_unclassified
Otu0007	Otu0100	0.332309	0.345795	UCG-005	Bacteroidales_RF16_group_ge
Otu0007	Otu0107	0.341292	0.423206	UCG-005	Oscillospirales_ge
Otu0007	Otu0112	0.364757	0.610141	UCG-005	Bacteroides
Otu0007	Otu0119	0.297302	0.324207	UCG-005	UCG-010_ge
Otu0007	Otu0122	0.308737	0.393447	UCG-005	Oscillospirales_ge
Otu0007	Otu0134	0.242175	0.337178	UCG-005	Christensenellaceae_R-7_group
Otu0007	Otu0140	0.318181	0.347283	UCG-005	Parasutterella
Otu0007	Otu0148	0.310767	0.557794	UCG-005	UCG-010_ge
Otu0007	Otu0151	0.249044	0.231189	UCG-005	Lachnospiraceae_unclassified
Otu0007	Otu0164	0.295635	0.452839	UCG-005	UCG-010_ge
Otu0007	Otu0183	0.211013	0.283808	UCG-005	Clostridia_UCG-014_ge
Otu0007	Otu0189	0.205879	0.459541	UCG-005	UCG-010_ge
Otu0007	Otu0190	0.293212	0.886384	UCG-005	Oscillospirales_ge
Otu0007	Otu0195	0.229644	0.733617	UCG-005	UCG-010_ge
Otu0007	Otu0200	0.244882	0.426179	UCG-005	Ruminococcaceae_unclassified
Otu0007	Otu0215	0.302618	1.01154	UCG-005	UCG-010_ge
Otu0007	Otu0230	0.245175	0.586381	UCG-005	UCG-010_ge
Otu0007	Otu0231	0.213637	0.822037	UCG-005	UCG-010_ge
Otu0007	Otu0233	0.270284	0.626783	UCG-005	GWE2-31-10
Otu0007	Otu0258	0.271905	0.713835	UCG-005	Lachnospiraceae_unclassified
Otu0007	Otu0262	0.240325	0.654172	UCG-005	Parabacteroides
Otu0007	Otu0272	0.235946	0.724603	UCG-005	UCG-009
Otu0007	Otu0425	0.202607	1.04297	UCG-005	Prevotellaceae_unclassified
Otu0009	Otu0003	0.383886	0.044832	Ruminococcaceae_unclassified	UCG-005
Otu0009	Otu0011	0.335334	0.143309	Ruminococcaceae_unclassified	Bifidobacterium
Otu0009	Otu0024	0.394139	0.111315	Ruminococcaceae_unclassified	Lachnospiraceae_NK3A20_group
Otu0009	Otu0029	0.41284	0.229804	Ruminococcaceae_unclassified	Lachnospiraceae_NK3A20_group
Otu0009	Otu0034	0.352674	0.182311	Ruminococcaceae_unclassified	Christensenellaceae_R-7_group
Otu0009	Otu0043	0.319939	0.232364	Ruminococcaceae_unclassified	Rikenellaceae_RC9_gut_group
Otu0009	Otu0045	0.354865	0.236738	Ruminococcaceae_unclassified	Christensenellaceae_R-7_group
Otu0009	Otu0051	0.408095	0.284106	Ruminococcaceae_unclassified	Ruminococcaceae_unclassified
Otu0009	Otu0056	0.265766	0.190314	Ruminococcaceae_unclassified	Rikenellaceae_RC9_gut_group
Otu0009	Otu0059	0.357252	0.296492	Ruminococcaceae_unclassified	Christensenellaceae_R-7_group
Otu0009	Otu0062	0.266137	0.326905	Ruminococcaceae_unclassified	NK4A214_group
Otu0009	Otu0067	0.25877	0.280183	Ruminococcaceae_unclassified	Alistipes
Otu0009	Otu0077	0.299396	0.422904	Ruminococcaceae_unclassified	Clostridia_UCG-014_ge
Otu0009	Otu0087	0.320328	0.341201	Ruminococcaceae_unclassified	Acetitomaculum
Otu0009	Otu0090	0.30944	0.39507	Ruminococcaceae_unclassified	Christensenellaceae_R-7_group
Otu0009	Otu0110	0.291671	0.662102	Ruminococcaceae_unclassified	Lachnospiraceae_NK3A20_group
Otu0009	Otu0125	0.258116	0.457318	Ruminococcaceae_unclassified	Ruminococcus
Otu0009	Otu0128	0.266109	0.471867	Ruminococcaceae_unclassified	Clostridia_vadinBB60_group_ge
Otu0009	Otu0159	0.248275	0.419868	Ruminococcaceae_unclassified	Lachnospiraceae_ge
Otu0009	Otu0281	0.227728	0.942045	Ruminococcaceae_unclassified	Lachnospiraceae_ge
Otu0009	Otu0311	0.220558	2.0801	Ruminococcaceae_unclassified	Ruminococcaceae_unclassified
Otu0010	Otu0002	0.588687	0.0207205	Facklamia	Aerococcus
Otu0010	Otu0013	0.346183	0.105876	Facklamia	Psychrobacter
Otu0010	Otu0018	0.442756	0.312882	Facklamia	Jeotgalicoccus
Otu0010	Otu0021	0.383323	0.0846506	Facklamia	Atopostipes
Otu0010	Otu0035	0.370878	0.1913	Facklamia	Jeotgalibaca
Otu0010	Otu0039	0.281836	0.295263	Facklamia	Aerococcaceae_unclassified
Otu0010	Otu0051	0.356527	0.34123	Facklamia	Ruminococcaceae_unclassified
Otu0010	Otu0063	0.327298	0.353971	Facklamia	Corynebacterium
Otu0010	Otu0064	0.428265	0.421998	Facklamia	Ignavigranum
Otu0010	Otu0123	0.261842	0.522143	Facklamia	Brevibacterium
Otu0010	Otu0221	0.289747	0.635773	Facklamia	Trueperella
Otu0010	Otu0261	0.244489	0.599161	Facklamia	Flaviflexus
Otu0011	Otu0001	-0.24663	-0.0286589	Bifidobacterium	Staphylococcus
Otu0011	Otu0003	0.391728	0.0778133	Bifidobacterium	UCG-005
Otu0011	Otu0007	0.307777	0.102951	Bifidobacterium	UCG-005
Otu0011	Otu0009	0.335334	0.158427	Bifidobacterium	Ruminococcaceae_unclassified
Otu0011	Otu0015	0.359509	0.163268	Bifidobacterium	Bacteroides
Otu0011	Otu0017	0.344668	0.188971	Bifidobacterium	Rikenellaceae_RC9_gut_group
Otu0011	Otu0022	0.260199	0.143535	Bifidobacterium	Ruminobacter
Otu0011	Otu0030	0.302668	0.266589	Bifidobacterium	Christensenellaceae_R-7_group
Otu0011	Otu0032	0.258534	0.262898	Bifidobacterium	Lachnospiraceae_unclassified
Otu0011	Otu0045	0.296447	0.299346	Bifidobacterium	Christensenellaceae_R-7_group
Otu0011	Otu0051	0.246835	0.274752	Bifidobacterium	Ruminococcaceae_unclassified
Otu0011	Otu0056	0.229678	0.198466	Bifidobacterium	Rikenellaceae_RC9_gut_group
Otu0011	Otu0090	0.279027	0.560642	Bifidobacterium	Christensenellaceae_R-7_group
Otu0011	Otu0105	0.236516	0.300117	Bifidobacterium	Prevotellaceae_unclassified
Otu0011	Otu0116	0.260845	0.397353	Bifidobacterium	uncultured
Otu0011	Otu0125	0.218225	0.518377	Bifidobacterium	Ruminococcus
Otu0012	Otu0129	0.2382	0.761187	Staphylococcus	Brevibacterium
Otu0012	Otu0185	0.233039	1.15578	Staphylococcus	Enteractinococcus
Otu0013	Otu0002	0.304468	0.0329173	Psychrobacter	Aerococcus
Otu0013	Otu0006	0.285608	0.100842	Psychrobacter	Acinetobacter
Otu0013	Otu0010	0.346183	0.203649	Psychrobacter	Facklamia
Otu0013	Otu0018	0.396381	0.319902	Psychrobacter	Jeotgalicoccus
Otu0013	Otu0035	0.408607	0.185192	Psychrobacter	Jeotgalibaca
Otu0013	Otu0039	0.413251	0.375317	Psychrobacter	Aerococcaceae_unclassified
Otu0013	Otu0043	0.227628	0.414342	Psychrobacter	Rikenellaceae_RC9_gut_group
Otu0013	Otu0052	0.253788	0.305599	Psychrobacter	Dietzia
Otu0013	Otu0071	0.242526	0.472452	Psychrobacter	uncultured
Otu0013	Otu0090	0.227827	0.687302	Psychrobacter	Christensenellaceae_R-7_group
Otu0013	Otu0097	0.283225	0.644788	Psychrobacter	Lachnospiraceae_unclassified
Otu0013	Otu0131	0.200277	0.380782	Psychrobacter	Xanthomonadaceae_unclassified
Otu0013	Otu0162	0.269686	0.834826	Psychrobacter	Flavobacterium
Otu0013	Otu0168	0.226697	0.499424	Psychrobacter	Luteimonas
Otu0013	Otu0220	0.220804	0.743005	Psychrobacter	Halomonas
Otu0013	Otu0243	0.394566	0.898143	Psychrobacter	Psychrobacter
Otu0013	Otu0261	0.307489	0.710636	Psychrobacter	Flaviflexus
Otu0013	Otu0292	0.283189	0.795555	Psychrobacter	Empedobacter
Otu0013	Otu0355	0.311909	1.15451	Psychrobacter	Globicatella
Otu0014	Otu0006	0.307169	0.182339	Solibacillus	Acinetobacter
Otu0014	Otu0020	0.238766	0.240612	Solibacillus	Rikenellaceae_RC9_gut_group
Otu0014	Otu0080	0.271067	0.437027	Solibacillus	Pseudomonas
Otu0014	Otu0098	0.233262	0.349845	Solibacillus	Oscillospirales_ge
Otu0014	Otu0168	0.265076	0.623711	Solibacillus	Luteimonas
Otu0014	Otu0204	0.230173	0.445064	Solibacillus	Planococcaceae_unclassified
Otu0014	Otu0231	0.201725	1.09313	Solibacillus	UCG-010_ge
Otu0015	Otu0001	-0.267748	-0.0227376	Bacteroides	Staphylococcus
Otu0015	Otu0003	0.545818	0.105378	Bacteroides	UCG-005
Otu0015	Otu0007	0.502809	0.192264	Bacteroides	UCG-005
Otu0015	Otu0011	0.359509	0.094202	Bacteroides	Bifidobacterium
Otu0015	Otu0017	0.511065	0.248656	Bacteroides	Rikenellaceae_RC9_gut_group
Otu0015	Otu0019	0.389397	0.253278	Bacteroides	UCG-005
Otu0015	Otu0020	0.491212	0.143747	Bacteroides	Rikenellaceae_RC9_gut_group
Otu0015	Otu0022	0.356602	0.148528	Bacteroides	Ruminobacter
Otu0015	Otu0023	0.431652	0.217169	Bacteroides	Lachnospiraceae_unclassified
Otu0015	Otu0030	0.377972	0.250077	Bacteroides	Christensenellaceae_R-7_group
Otu0015	Otu0032	0.34441	0.23331	Bacteroides	Lachnospiraceae_unclassified
Otu0015	Otu0038	0.455361	0.192903	Bacteroides	Bacteroides
Otu0015	Otu0042	0.436927	0.229554	Bacteroides	Rikenellaceae_RC9_gut_group
Otu0015	Otu0043	0.409215	0.423605	Bacteroides	Rikenellaceae_RC9_gut_group
Otu0015	Otu0044	0.495664	0.370826	Bacteroides	Paludibacteraceae_unclassified
Otu0015	Otu0051	0.386353	0.187406	Bacteroides	Ruminococcaceae_unclassified
Otu0015	Otu0055	0.437514	0.287417	Bacteroides	Alistipes
Otu0015	Otu0056	0.353001	0.160415	Bacteroides	Rikenellaceae_RC9_gut_group
Otu0015	Otu0058	0.379076	0.287623	Bacteroides	Rikenellaceae_RC9_gut_group
Otu0015	Otu0059	0.397405	0.247582	Bacteroides	Christensenellaceae_R-7_group
Otu0015	Otu0066	0.389075	0.409751	Bacteroides	Monoglobus
Otu0015	Otu0075	0.430376	0.220072	Bacteroides	Oscillospiraceae_unclassified
Otu0015	Otu0076	0.326903	0.336549	Bacteroides	Oscillospirales_ge
Otu0015	Otu0084	0.382406	0.396052	Bacteroides	Desulfovibrionaceae_unclassified
Otu0015	Otu0096	0.42282	0.466983	Bacteroides	Prevotellaceae_UCG-004
Otu0015	Otu0097	0.405598	0.479832	Bacteroides	Lachnospiraceae_unclassified
Otu0015	Otu0099	0.321463	0.192318	Bacteroides	Oscillospiraceae_unclassified
Otu0015	Otu0100	0.340101	0.516038	Bacteroides	Bacteroidales_RF16_group_ge
Otu0015	Otu0104	0.374483	0.300807	Bacteroides	Oscillospirales_ge
Otu0015	Otu0106	0.372565	0.542284	Bacteroides	Bacteroides
Otu0015	Otu0107	0.382413	0.296405	Bacteroides	Oscillospirales_ge
Otu0015	Otu0112	0.444606	1.01823	Bacteroides	Bacteroides
Otu0015	Otu0114	0.386811	0.310297	Bacteroides	Bacteroides
Otu0015	Otu0116	0.377641	0.335827	Bacteroides	uncultured
Otu0015	Otu0128	0.368143	0.406871	Bacteroides	Clostridia_vadinBB60_group_ge
Otu0015	Otu0135	0.399831	0.774062	Bacteroides	Akkermansia
Otu0015	Otu0137	0.361808	0.767873	Bacteroides	Frisingicoccus
Otu0015	Otu0142	0.291406	0.467209	Bacteroides	UCG-010_ge
Otu0015	Otu0171	0.29461	0.566447	Bacteroides	uncultured_ge
Otu0015	Otu0179	0.271083	0.573089	Bacteroides	uncultured
Otu0015	Otu0186	0.348902	0.394102	Bacteroides	UCG-010_ge
Otu0015	Otu0191	0.363055	0.831472	Bacteroides	Clostridia_unclassified
Otu0015	Otu0195	0.268717	0.568803	Bacteroides	UCG-010_ge
Otu0015	Otu0200	0.238354	0.681222	Bacteroides	Ruminococcaceae_unclassified
Otu0015	Otu0201	0.353561	0.675276	Bacteroides	Bacteroides
Otu0015	Otu0203	0.326025	0.812339	Bacteroides	Lachnospiraceae_unclassified
Otu0015	Otu0208	0.304975	0.440451	Bacteroides	Bacteroides
Otu0015	Otu0214	0.311839	0.396726	Bacteroides	Monoglobus
Otu0015	Otu0215	0.269479	0.655146	Bacteroides	UCG-010_ge
Otu0015	Otu0219	0.331119	0.851009	Bacteroides	Prevotellaceae_unclassified
Otu0015	Otu0227	0.314508	0.493155	Bacteroides	UCG-010_ge
Otu0015	Otu0228	0.330802	0.810037	Bacteroides	Oscillibacter
Otu0015	Otu0230	0.336638	0.62507	Bacteroides	UCG-010_ge
Otu0015	Otu0231	0.305184	0.779467	Bacteroides	UCG-010_ge
Otu0015	Otu0234	0.208893	0.277061	Bacteroides	p-251-o5_ge
Otu0015	Otu0251	0.262611	0.594567	Bacteroides	Lachnospiraceae_unclassified
Otu0015	Otu0259	0.256104	0.604222	Bacteroides	UCG-010_ge
Otu0015	Otu0262	0.326147	0.737406	Bacteroides	Parabacteroides
Otu0015	Otu0266	0.239216	0.692518	Bacteroides	Rikenellaceae_RC9_gut_group
Otu0015	Otu0276	0.233108	0.756604	Bacteroides	Campylobacter
Otu0015	Otu0293	0.298977	0.948561	Bacteroides	Alistipes
Otu0015	Otu0299	0.294864	1.01039	Bacteroides	Monoglobus
Otu0015	Otu0321	0.279695	1.00633	Bacteroides	UCG-010_ge
Otu0015	Otu0336	0.299242	1.32036	Bacteroides	UCG-010_ge
Otu0015	Otu0341	0.224191	0.908554	Bacteroides	Succinivibrio
Otu0015	Otu0359	0.278252	0.746747	Bacteroides	Lachnospiraceae_unclassified
Otu0015	Otu0514	0.233615	0.915784	Bacteroides	Firmicutes_unclassified
Otu0016	Otu0004	0.483321	0.04749	Intrasporangiaceae_unclassified	Glutamicibacter
Otu0016	Otu0028	0.443403	0.277855	Intrasporangiaceae_unclassified	Brachybacterium
Otu0016	Otu0033	0.549041	0.18439	Intrasporangiaceae_unclassified	Ornithinimicrobium
Otu0016	Otu0041	0.572145	0.203332	Intrasporangiaceae_unclassified	Intrasporangiaceae_unclassified
Otu0016	Otu0052	0.495354	0.635374	Intrasporangiaceae_unclassified	Dietzia
Otu0016	Otu0080	0.298768	0.37347	Intrasporangiaceae_unclassified	Pseudomonas
Otu0016	Otu0113	0.239112	0.868461	Intrasporangiaceae_unclassified	Microbacteriaceae_unclassified
Otu0016	Otu0131	0.456672	0.483851	Intrasporangiaceae_unclassified	Xanthomonadaceae_unclassified
Otu0016	Otu0154	0.488695	0.719057	Intrasporangiaceae_unclassified	JG30-KF-CM45_ge
Otu0016	Otu0162	0.313567	0.671712	Intrasporangiaceae_unclassified	Flavobacterium
Otu0016	Otu0166	0.240156	0.502695	Intrasporangiaceae_unclassified	Facklamia
Otu0016	Otu0168	0.332889	1.08098	Intrasporangiaceae_unclassified	Luteimonas
Otu0016	Otu0185	0.299779	0.365393	Intrasporangiaceae_unclassified	Enteractinococcus
Otu0016	Otu0223	0.233603	0.981158	Intrasporangiaceae_unclassified	Oligella
Otu0016	Otu0256	0.397657	0.68123	Intrasporangiaceae_unclassified	Marmoricola
Otu0016	Otu0283	0.387553	0.55638	Intrasporangiaceae_unclassified	Ornithinimicrobium
Otu0017	Otu0001	-0.225934	-0.0225585	Rikenellaceae_RC9_gut_group	Staphylococcus
Otu0017	Otu0003	0.53091	0.105724	Rikenellaceae_RC9_gut_group	UCG-005
Otu0017	Otu0007	0.441208	0.17612	Rikenellaceae_RC9_gut_group	UCG-005
Otu0017	Otu0011	0.344668	0.102474	Rikenellaceae_RC9_gut_group	Bifidobacterium
Otu0017	Otu0015	0.511065	0.243443	Rikenellaceae_RC9_gut_group	Bacteroides
Otu0017	Otu0019	0.366864	0.236303	Rikenellaceae_RC9_gut_group	UCG-005
Otu0017	Otu0020	0.433605	0.183231	Rikenellaceae_RC9_gut_group	Rikenellaceae_RC9_gut_group
Otu0017	Otu0022	0.408454	0.169763	Rikenellaceae_RC9_gut_group	Ruminobacter
Otu0017	Otu0023	0.40101	0.239985	Rikenellaceae_RC9_gut_group	Lachnospiraceae_unclassified
Otu0017	Otu0032	0.307003	0.283226	Rikenellaceae_RC9_gut_group	Lachnospiraceae_unclassified
Otu0017	Otu0038	0.411633	0.174575	Rikenellaceae_RC9_gut_group	Bacteroides
Otu0017	Otu0042	0.365979	0.193822	Rikenellaceae_RC9_gut_group	Rikenellaceae_RC9_gut_group
Otu0017	Otu0043	0.419899	0.497505	Rikenellaceae_RC9_gut_group	Rikenellaceae_RC9_gut_group
Otu0017	Otu0044	0.441794	0.229456	Rikenellaceae_RC9_gut_group	Paludibacteraceae_unclassified
Otu0017	Otu0045	0.371391	0.251451	Rikenellaceae_RC9_gut_group	Christensenellaceae_R-7_group
Otu0017	Otu0055	0.434727	0.43349	Rikenellaceae_RC9_gut_group	Alistipes
Otu0017	Otu0056	0.351304	0.178465	Rikenellaceae_RC9_gut_group	Rikenellaceae_RC9_gut_group
Otu0017	Otu0058	0.362598	0.263133	Rikenellaceae_RC9_gut_group	Rikenellaceae_RC9_gut_group
Otu0017	Otu0059	0.354658	0.354066	Rikenellaceae_RC9_gut_group	Christensenellaceae_R-7_group
Otu0017	Otu0066	0.339455	0.300048	Rikenellaceae_RC9_gut_group	Monoglobus
Otu0017	Otu0067	0.382134	0.473617	Rikenellaceae_RC9_gut_group	Alistipes
Otu0017	Otu0073	0.304241	0.40405	Rikenellaceae_RC9_gut_group	Rikenellaceae_RC9_gut_group
Otu0017	Otu0076	0.297803	0.484783	Rikenellaceae_RC9_gut_group	Oscillospirales_ge
Otu0017	Otu0084	0.329308	0.373241	Rikenellaceae_RC9_gut_group	Desulfovibrionaceae_unclassified
Otu0017	Otu0090	0.299124	0.424098	Rikenellaceae_RC9_gut_group	Christensenellaceae_R-7_group
Otu0017	Otu0096	0.338408	0.423551	Rikenellaceae_RC9_gut_group	Prevotellaceae_UCG-004
Otu0017	Otu0097	0.366402	0.577707	Rikenellaceae_RC9_gut_group	Lachnospiraceae_unclassified
Otu0017	Otu0100	0.378393	0.463562	Rikenellaceae_RC9_gut_group	Bacteroidales_RF16_group_ge
Otu0017	Otu0102	0.367349	0.367312	Rikenellaceae_RC9_gut_group	uncultured
Otu0017	Otu0105	0.31556	0.261897	Rikenellaceae_RC9_gut_group	Prevotellaceae_unclassified
Otu0017	Otu0106	0.370126	0.515197	Rikenellaceae_RC9_gut_group	Bacteroides
Otu0017	Otu0107	0.364391	0.395405	Rikenellaceae_RC9_gut_group	Oscillospirales_ge
Otu0017	Otu0108	0.344644	0.399083	Rikenellaceae_RC9_gut_group	Alistipes
Otu0017	Otu0116	0.385752	0.390509	Rikenellaceae_RC9_gut_group	uncultured
Otu0017	Otu0117	0.253008	0.370271	Rikenellaceae_RC9_gut_group	Treponema
Otu0017	Otu0119	0.396034	0.502865	Rikenellaceae_RC9_gut_group	UCG-010_ge
Otu0017	Otu0128	0.306377	0.502363	Rikenellaceae_RC9_gut_group	Clostridia_vadinBB60_group_ge
Otu0017	Otu0132	0.345061	0.241263	Rikenellaceae_RC9_gut_group	Alloprevotella
Otu0017	Otu0133	0.287661	0.453841	Rikenellaceae_RC9_gut_group	Alistipes
Otu0017	Otu0134	0.271479	0.468786	Rikenellaceae_RC9_gut_group	Christensenellaceae_R-7_group
Otu0017	Otu0135	0.374161	0.527974	Rikenellaceae_RC9_gut_group	Akkermansia
Otu0017	Otu0140	0.382111	0.496922	Rikenellaceae_RC9_gut_group	Parasutterella
Otu0017	Otu0141	0.299702	0.571316	Rikenellaceae_RC9_gut_group	uncultured_ge
Otu0017	Otu0142	0.328417	0.923083	Rikenellaceae_RC9_gut_group	UCG-010_ge
Otu0017	Otu0143	0.313235	0.335115	Rikenellaceae_RC9_gut_group	Lachnospiraceae_unclassified
Otu0017	Otu0145	0.272647	0.493219	Rikenellaceae_RC9_gut_group	Monoglobus
Otu0017	Otu0150	0.269457	0.483339	Rikenellaceae_RC9_gut_group	UCG-010_ge
Otu0017	Otu0153	0.274681	0.719806	Rikenellaceae_RC9_gut_group	Lachnospiraceae_unclassified
Otu0017	Otu0164	0.331974	0.707883	Rikenellaceae_RC9_gut_group	UCG-010_ge
Otu0017	Otu0179	0.288365	0.8169	Rikenellaceae_RC9_gut_group	uncultured
Otu0017	Otu0184	0.320345	0.508822	Rikenellaceae_RC9_gut_group	WCHB1-41_ge
Otu0017	Otu0188	0.322173	0.602768	Rikenellaceae_RC9_gut_group	Coprococcus
Otu0017	Otu0190	0.320797	0.883155	Rikenellaceae_RC9_gut_group	Oscillospirales_ge
Otu0017	Otu0194	0.277619	0.498377	Rikenellaceae_RC9_gut_group	UCG-009
Otu0017	Otu0200	0.254564	0.494484	Rikenellaceae_RC9_gut_group	Ruminococcaceae_unclassified
Otu0017	Otu0222	0.29626	0.540412	Rikenellaceae_RC9_gut_group	Lachnospiraceae_FCS020_group
Otu0017	Otu0228	0.310202	0.727412	Rikenellaceae_RC9_gut_group	Oscillibacter
Otu0017	Otu0229	0.259023	0.587204	Rikenellaceae_RC9_gut_group	Monoglobus
Otu0017	Otu0231	0.252816	0.87769	Rikenellaceae_RC9_gut_group	UCG-010_ge
Otu0017	Otu0234	0.204339	0.337547	Rikenellaceae_RC9_gut_group	p-251-o5_ge
Otu0017	Otu0235	0.2869	0.502293	Rikenellaceae_RC9_gut_group	Clostridia_unclassified
Otu0017	Otu0258	0.333222	0.967333	Rikenellaceae_RC9_gut_group	Lachnospiraceae_unclassified
Otu0017	Otu0298	0.232137	0.706536	Rikenellaceae_RC9_gut_group	Alistipes
Otu0017	Otu0299	0.303918	1.53549	Rikenellaceae_RC9_gut_group	Monoglobus
Otu0017	Otu0300	0.203038	0.915546	Rikenellaceae_RC9_gut_group	UCG-010_ge
Otu0017	Otu0321	0.230782	0.843067	Rikenellaceae_RC9_gut_group	UCG-010_ge
Otu0017	Otu0336	0.272468	1.04107	Rikenellaceae_RC9_gut_group	UCG-010_ge
Otu0017	Otu0345	0.288476	1.15306	Rikenellaceae_RC9_gut_group	Christensenellaceae_R-7_group
Otu0017	Otu0354	0.225547	0.708269	Rikenellaceae_RC9_gut_group	dgA-11_gut_group
Otu0017	Otu0401	0.211881	0.76131	Rikenellaceae_RC9_gut_group	UCG-010_ge
Otu0018	Otu0002	0.381932	0.0143038	Jeotgalicoccus	Aerococcus
Otu0018	Otu0010	0.442756	0.194492	Jeotgalicoccus	Facklamia
Otu0018	Otu0013	0.396381	0.0766897	Jeotgalicoccus	Psychrobacter
Otu0018	Otu0021	0.388511	0.0582596	Jeotgalicoccus	Atopostipes
Otu0018	Otu0028	0.269576	0.170025	Jeotgalicoccus	Brachybacterium
Otu0018	Otu0035	0.410055	0.186779	Jeotgalicoccus	Jeotgalibaca
Otu0018	Otu0039	0.393566	0.37823	Jeotgalicoccus	Aerococcaceae_unclassified
Otu0018	Otu0043	0.32194	0.313219	Jeotgalicoccus	Rikenellaceae_RC9_gut_group
Otu0018	Otu0044	0.295572	0.256487	Jeotgalicoccus	Paludibacteraceae_unclassified
Otu0018	Otu0052	0.214226	0.4207	Jeotgalicoccus	Dietzia
Otu0018	Otu0064	0.274709	0.30057	Jeotgalicoccus	Ignavigranum
Otu0018	Otu0071	0.283232	0.372591	Jeotgalicoccus	uncultured
Otu0018	Otu0072	0.238797	0.300052	Jeotgalicoccus	Dorea
Otu0018	Otu0080	0.26932	0.357119	Jeotgalicoccus	Pseudomonas
Otu0018	Otu0097	0.280159	0.486446	Jeotgalicoccus	Lachnospiraceae_unclassified
Otu0018	Otu0106	0.288337	0.500998	Jeotgalicoccus	Bacteroides
Otu0018	Otu0123	0.343906	0.378037	Jeotgalicoccus	Brevibacterium
Otu0018	Otu0131	0.205877	0.41335	Jeotgalicoccus	Xanthomonadaceae_unclassified
Otu0018	Otu0149	0.26106	0.447348	Jeotgalicoccus	Pseudomonas
Otu0018	Otu0220	0.216532	0.745214	Jeotgalicoccus	Halomonas
Otu0018	Otu0221	0.232143	0.676782	Jeotgalicoccus	Trueperella
Otu0018	Otu0243	0.328711	0.647362	Jeotgalicoccus	Psychrobacter
Otu0018	Otu0261	0.263373	0.846853	Jeotgalicoccus	Flaviflexus
Otu0018	Otu0355	0.248039	0.498144	Jeotgalicoccus	Globicatella
Otu0018	Otu0417	0.247394	0.906694	Jeotgalicoccus	Lactobacillus
Otu0019	Otu0003	0.474321	0.113878	UCG-005	UCG-005
Otu0019	Otu0007	0.420045	0.187064	UCG-005	UCG-005
Otu0019	Otu0015	0.389397	0.256179	UCG-005	Bacteroides
Otu0019	Otu0017	0.366864	0.273592	UCG-005	Rikenellaceae_RC9_gut_group
Otu0019	Otu0020	0.372982	0.137844	UCG-005	Rikenellaceae_RC9_gut_group
Otu0019	Otu0022	0.311304	0.126955	UCG-005	Ruminobacter
Otu0019	Otu0023	0.370203	0.199796	UCG-005	Lachnospiraceae_unclassified
Otu0019	Otu0032	0.451952	0.354535	UCG-005	Lachnospiraceae_unclassified
Otu0019	Otu0034	0.295062	0.255094	UCG-005	Christensenellaceae_R-7_group
Otu0019	Otu0043	0.330263	0.367874	UCG-005	Rikenellaceae_RC9_gut_group
Otu0019	Otu0045	0.273865	0.244523	UCG-005	Christensenellaceae_R-7_group
Otu0019	Otu0051	0.280027	0.256239	UCG-005	Ruminococcaceae_unclassified
Otu0019	Otu0055	0.344566	0.377536	UCG-005	Alistipes
Otu0019	Otu0056	0.353367	0.195789	UCG-005	Rikenellaceae_RC9_gut_group
Otu0019	Otu0058	0.317283	0.295721	UCG-005	Rikenellaceae_RC9_gut_group
Otu0019	Otu0059	0.281234	0.396276	UCG-005	Christensenellaceae_R-7_group
Otu0019	Otu0066	0.304925	0.446427	UCG-005	Monoglobus
Otu0019	Otu0067	0.362162	0.566706	UCG-005	Alistipes
Otu0019	Otu0073	0.33985	0.460471	UCG-005	Rikenellaceae_RC9_gut_group
Otu0019	Otu0082	0.292822	0.507655	UCG-005	Christensenellaceae_R-7_group
Otu0019	Otu0097	0.315354	0.515212	UCG-005	Lachnospiraceae_unclassified
Otu0019	Otu0102	0.297122	0.482803	UCG-005	uncultured
Otu0019	Otu0105	0.26181	0.246757	UCG-005	Prevotellaceae_unclassified
Otu0019	Otu0106	0.267835	0.506723	UCG-005	Bacteroides
Otu0019	Otu0107	0.370415	0.451633	UCG-005	Oscillospirales_ge
Otu0019	Otu0112	0.299816	0.723898	UCG-005	Bacteroides
Otu0019	Otu0133	0.282734	0.588382	UCG-005	Alistipes
Otu0019	Otu0135	0.343353	0.90171	UCG-005	Akkermansia
Otu0019	Otu0142	0.305511	0.767412	UCG-005	UCG-010_ge
Otu0019	Otu0143	0.292972	0.347959	UCG-005	Lachnospiraceae_unclassified
Otu0019	Otu0148	0.269178	0.534365	UCG-005	UCG-010_ge
Otu0019	Otu0153	0.201939	0.536074	UCG-005	Lachnospiraceae_unclassified
Otu0019	Otu0184	0.263562	0.643121	UCG-005	WCHB1-41_ge
Otu0019	Otu0186	0.225816	0.409402	UCG-005	UCG-010_ge
Otu0019	Otu0188	0.232811	0.857906	UCG-005	Coprococcus
Otu0019	Otu0198	0.244334	0.433134	UCG-005	uncultured
Otu0019	Otu0206	0.24635	0.88675	UCG-005	WCHB1-41_ge
Otu0019	Otu0208	0.236557	0.566632	UCG-005	Bacteroides
Otu0019	Otu0209	0.234374	0.573731	UCG-005	Lachnospiraceae_unclassified
Otu0019	Otu0219	0.29907	0.837137	UCG-005	Prevotellaceae_unclassified
Otu0019	Otu0251	0.305795	0.703425	UCG-005	Lachnospiraceae_unclassified
Otu0019	Otu0259	0.24746	0.883879	UCG-005	UCG-010_ge
Otu0019	Otu0287	0.238879	0.376357	UCG-005	UCG-009
Otu0019	Otu0290	0.219866	0.876424	UCG-005	UCG-010_ge
Otu0019	Otu0293	0.273151	1.2461	UCG-005	Alistipes
Otu0019	Otu0299	0.219796	1.06885	UCG-005	Monoglobus
Otu0019	Otu0315	0.224547	1.11853	UCG-005	Lachnospiraceae_unclassified
Otu0019	Otu0336	0.231317	1.02435	UCG-005	UCG-010_ge
Otu0019	Otu0343	0.236542	0.499944	UCG-005	Lachnospiraceae_unclassified
Otu0019	Otu0359	0.232768	0.791864	UCG-005	Lachnospiraceae_unclassified
Otu0020	Otu0003	0.429323	0.0976828	Rikenellaceae_RC9_gut_group	UCG-005
Otu0020	Otu0007	0.431721	0.213434	Rikenellaceae_RC9_gut_group	UCG-005
Otu0020	Otu0015	0.491212	0.263389	Rikenellaceae_RC9_gut_group	Bacteroides
Otu0020	Otu0017	0.433605	0.283373	Rikenellaceae_RC9_gut_group	Rikenellaceae_RC9_gut_group
Otu0020	Otu0019	0.372982	0.183952	Rikenellaceae_RC9_gut_group	UCG-005
Otu0020	Otu0022	0.43143	0.192407	Rikenellaceae_RC9_gut_group	Ruminobacter
Otu0020	Otu0023	0.39558	0.205395	Rikenellaceae_RC9_gut_group	Lachnospiraceae_unclassified
Otu0020	Otu0032	0.344461	0.361296	Rikenellaceae_RC9_gut_group	Lachnospiraceae_unclassified
Otu0020	Otu0038	0.449439	0.21226	Rikenellaceae_RC9_gut_group	Bacteroides
Otu0020	Otu0042	0.39147	0.296241	Rikenellaceae_RC9_gut_group	Rikenellaceae_RC9_gut_group
Otu0020	Otu0043	0.443172	0.523798	Rikenellaceae_RC9_gut_group	Rikenellaceae_RC9_gut_group
Otu0020	Otu0044	0.470582	0.495963	Rikenellaceae_RC9_gut_group	Paludibacteraceae_unclassified
Otu0020	Otu0045	0.367746	0.295848	Rikenellaceae_RC9_gut_group	Christensenellaceae_R-7_group
Otu0020	Otu0051	0.403555	0.318905	Rikenellaceae_RC9_gut_group	Ruminococcaceae_unclassified
Otu0020	Otu0055	0.458365	0.460238	Rikenellaceae_RC9_gut_group	Alistipes
Otu0020	Otu0058	0.399992	0.320096	Rikenellaceae_RC9_gut_group	Rikenellaceae_RC9_gut_group
Otu0020	Otu0066	0.418222	0.494628	Rikenellaceae_RC9_gut_group	Monoglobus
Otu0020	Otu0067	0.382224	0.346648	Rikenellaceae_RC9_gut_group	Alistipes
Otu0020	Otu0072	0.338637	0.342984	Rikenellaceae_RC9_gut_group	Dorea
Otu0020	Otu0073	0.318264	0.343264	Rikenellaceae_RC9_gut_group	Rikenellaceae_RC9_gut_group
Otu0020	Otu0081	0.354059	0.155257	Rikenellaceae_RC9_gut_group	Lachnospiraceae_unclassified
Otu0020	Otu0098	0.343131	0.320894	Rikenellaceae_RC9_gut_group	Oscillospirales_ge
Otu0020	Otu0100	0.40301	0.661619	Rikenellaceae_RC9_gut_group	Bacteroidales_RF16_group_ge
Otu0020	Otu0102	0.403507	0.451686	Rikenellaceae_RC9_gut_group	uncultured
Otu0020	Otu0112	0.397567	0.728872	Rikenellaceae_RC9_gut_group	Bacteroides
Otu0020	Otu0115	0.354201	0.660543	Rikenellaceae_RC9_gut_group	Gastranaerophilales_ge
Otu0020	Otu0116	0.389864	0.474083	Rikenellaceae_RC9_gut_group	uncultured
Otu0020	Otu0141	0.344241	0.550027	Rikenellaceae_RC9_gut_group	uncultured_ge
Otu0020	Otu0142	0.348283	0.661481	Rikenellaceae_RC9_gut_group	UCG-010_ge
Otu0020	Otu0164	0.340704	0.722356	Rikenellaceae_RC9_gut_group	UCG-010_ge
Otu0020	Otu0174	0.304042	0.586467	Rikenellaceae_RC9_gut_group	Treponema
Otu0020	Otu0184	0.362729	0.689576	Rikenellaceae_RC9_gut_group	WCHB1-41_ge
Otu0020	Otu0191	0.30497	0.668859	Rikenellaceae_RC9_gut_group	Clostridia_unclassified
Otu0020	Otu0198	0.263711	0.592474	Rikenellaceae_RC9_gut_group	uncultured
Otu0020	Otu0209	0.279421	0.557849	Rikenellaceae_RC9_gut_group	Lachnospiraceae_unclassified
Otu0020	Otu0215	0.308301	0.73351	Rikenellaceae_RC9_gut_group	UCG-010_ge
Otu0020	Otu0222	0.316961	0.704297	Rikenellaceae_RC9_gut_group	Lachnospiraceae_FCS020_group
Otu0020	Otu0230	0.289353	1.05698	Rikenellaceae_RC9_gut_group	UCG-010_ge
Otu0020	Otu0232	0.263835	0.559556	Rikenellaceae_RC9_gut_group	dgA-11_gut_group
Otu0020	Otu0258	0.351977	1.35269	Rikenellaceae_RC9_gut_group	Lachnospiraceae_unclassified
Otu0020	Otu0266	0.208429	1.09089	Rikenellaceae_RC9_gut_group	Rikenellaceae_RC9_gut_group
Otu0020	Otu0294	0.313358	0.56723	Rikenellaceae_RC9_gut_group	Bacteroidales_unclassified
Otu0020	Otu0321	0.256952	1.08869	Rikenellaceae_RC9_gut_group	UCG-010_ge
Otu0020	Otu0336	0.297175	1.38043	Rikenellaceae_RC9_gut_group	UCG-010_ge
Otu0020	Otu0346	0.224758	1.12368	Rikenellaceae_RC9_gut_group	Treponema
Otu0020	Otu0349	0.217855	0.774521	Rikenellaceae_RC9_gut_group	Lachnospiraceae_unclassified
Otu0020	Otu0401	0.231391	1.01375	Rikenellaceae_RC9_gut_group	UCG-010_ge
Otu0020	Otu0425	0.207688	1.20189	Rikenellaceae_RC9_gut_group	Prevotellaceae_unclassified
Otu0020	Otu0431	0.210264	1.69797	Rikenellaceae_RC9_gut_group	Oscillospirales_ge
Otu0020	Otu0514	0.233622	0.966729	Rikenellaceae_RC9_gut_group	Firmicutes_unclassified
Otu0021	Otu0001	-0.209849	-0.0227253	Atopostipes	Staphylococcus
Otu0021	Otu0007	0.351779	0.125402	Atopostipes	UCG-005
Otu0021	Otu0010	0.383323	0.187199	Atopostipes	Facklamia
Otu0021	Otu0013	0.221686	0.0789198	Atopostipes	Psychrobacter
Otu0021	Otu0018	0.388511	0.27595	Atopostipes	Jeotgalicoccus
Otu0021	Otu0039	0.3441	0.638638	Atopostipes	Aerococcaceae_unclassified
Otu0021	Otu0043	0.26541	0.5017	Atopostipes	Rikenellaceae_RC9_gut_group
Otu0021	Otu0075	0.304446	0.628311	Atopostipes	Oscillospiraceae_unclassified
Otu0021	Otu0149	0.242353	0.6636	Atopostipes	Pseudomonas
Otu0021	Otu0158	0.293973	1.20529	Atopostipes	Oscillospirales_ge
Otu0021	Otu0331	0.263926	1.39576	Atopostipes	Carnobacteriaceae_unclassified
Otu0022	Otu0001	-0.250483	-0.031383	Ruminobacter	Staphylococcus
Otu0022	Otu0003	0.495906	0.112256	Ruminobacter	UCG-005
Otu0022	Otu0007	0.340589	0.155896	Ruminobacter	UCG-005
Otu0022	Otu0011	0.260199	0.135953	Ruminobacter	Bifidobacterium
Otu0022	Otu0015	0.356602	0.274751	Ruminobacter	Bacteroides
Otu0022	Otu0017	0.408454	0.329452	Ruminobacter	Rikenellaceae_RC9_gut_group
Otu0022	Otu0019	0.311304	0.215361	Ruminobacter	UCG-005
Otu0022	Otu0020	0.43143	0.196617	Ruminobacter	Rikenellaceae_RC9_gut_group
Otu0022	Otu0023	0.381325	0.268991	Ruminobacter	Lachnospiraceae_unclassified
Otu0022	Otu0032	0.321795	0.450423	Ruminobacter	Lachnospiraceae_unclassified
Otu0022	Otu0038	0.357027	0.341991	Ruminobacter	Bacteroides
Otu0022	Otu0043	0.325184	0.424485	Ruminobacter	Rikenellaceae_RC9_gut_group
Otu0022	Otu0044	0.416289	0.259757	Ruminobacter	Paludibacteraceae_unclassified
Otu0022	Otu0055	0.409011	0.459475	Ruminobacter	Alistipes
Otu0022	Otu0056	0.32676	0.275899	Ruminobacter	Rikenellaceae_RC9_gut_group
Otu0022	Otu0058	0.350041	0.305048	Ruminobacter	Rikenellaceae_RC9_gut_group
Otu0022	Otu0066	0.304792	0.469849	Ruminobacter	Monoglobus
Otu0022	Otu0067	0.313041	0.519206	Ruminobacter	Alistipes
Otu0022	Otu0072	0.338694	0.294226	Ruminobacter	Dorea
Otu0022	Otu0073	0.336069	0.486389	Ruminobacter	Rikenellaceae_RC9_gut_group
Otu0022	Otu0084	0.324775	0.393658	Ruminobacter	Desulfovibrionaceae_unclassified
Otu0022	Otu0097	0.35158	0.672328	Ruminobacter	Lachnospiraceae_unclassified
Otu0022	Otu0098	0.261259	0.316846	Ruminobacter	Oscillospirales_ge
Otu0022	Otu0100	0.293894	0.563154	Ruminobacter	Bacteroidales_RF16_group_ge
Otu0022	Otu0105	0.290024	0.434597	Ruminobacter	Prevotellaceae_unclassified
Otu0022	Otu0106	0.335462	0.626021	Ruminobacter	Bacteroides
Otu0022	Otu0112	0.368959	0.884949	Ruminobacter	Bacteroides
Otu0022	Otu0116	0.278946	0.591161	Ruminobacter	uncultured
Otu0022	Otu0119	0.304074	0.43188	Ruminobacter	UCG-010_ge
Otu0022	Otu0130	0.320938	0.348326	Ruminobacter	Lachnospiraceae_unclassified
Otu0022	Otu0133	0.353764	0.742513	Ruminobacter	Alistipes
Otu0022	Otu0136	0.272077	0.566093	Ruminobacter	uncultured_ge
Otu0022	Otu0140	0.330329	0.459679	Ruminobacter	Parasutterella
Otu0022	Otu0142	0.333113	1.21357	Ruminobacter	UCG-010_ge
Otu0022	Otu0143	0.285196	0.438534	Ruminobacter	Lachnospiraceae_unclassified
Otu0022	Otu0153	0.276911	0.772206	Ruminobacter	Lachnospiraceae_unclassified
Otu0022	Otu0158	0.278758	0.478895	Ruminobacter	Oscillospirales_ge
Otu0022	Otu0171	0.255617	0.60442	Ruminobacter	uncultured_ge
Otu0022	Otu0186	0.208053	0.644579	Ruminobacter	UCG-010_ge
Otu0022	Otu0188	0.330006	0.797487	Ruminobacter	Coprococcus
Otu0022	Otu0198	0.231307	0.496461	Ruminobacter	uncultured
Otu0022	Otu0199	0.244633	0.478939	Ruminobacter	dgA-11_gut_group
Otu0022	Otu0203	0.304379	1.26882	Ruminobacter	Lachnospiraceae_unclassified
Otu0022	Otu0210	0.253476	0.614137	Ruminobacter	Coprococcus
Otu0022	Otu0213	0.287714	0.726334	Ruminobacter	Lachnospiraceae_unclassified
Otu0022	Otu0230	0.222407	0.913369	Ruminobacter	UCG-010_ge
Otu0022	Otu0232	0.248809	0.597505	Ruminobacter	dgA-11_gut_group
Otu0022	Otu0235	0.289954	0.940876	Ruminobacter	Clostridia_unclassified
Otu0022	Otu0251	0.213742	0.952236	Ruminobacter	Lachnospiraceae_unclassified
Otu0022	Otu0262	0.28417	0.87096	Ruminobacter	Parabacteroides
Otu0022	Otu0266	0.209259	1.07137	Ruminobacter	Rikenellaceae_RC9_gut_group
Otu0022	Otu0298	0.270146	0.85355	Ruminobacter	Alistipes
Otu0022	Otu0309	0.244862	0.390694	Ruminobacter	UCG-010_ge
Otu0022	Otu0338	0.246965	0.34313	Ruminobacter	Akkermansia
Otu0022	Otu0343	0.231043	0.628586	Ruminobacter	Lachnospiraceae_unclassified
Otu0022	Otu0387	0.261324	0.922917	Ruminobacter	Alistipes
Otu0023	Otu0001	-0.26162	-0.024672	Lachnospiraceae_unclassified	Staphylococcus
Otu0023	Otu0003	0.520348	0.110072	Lachnospiraceae_unclassified	UCG-005
Otu0023	Otu0007	0.415845	0.143789	Lachnospiraceae_unclassified	UCG-005
Otu0023	Otu0015	0.431652	0.201293	Lachnospiraceae_unclassified	Bacteroides
Otu0023	Otu0017	0.40101	0.227069	Lachnospiraceae_unclassified	Rikenellaceae_RC9_gut_group
Otu0023	Otu0019	0.370203	0.166208	Lachnospiraceae_unclassified	UCG-005
Otu0023	Otu0022	0.381325	0.141996	Lachnospiraceae_unclassified	Ruminobacter
Otu0023	Otu0030	0.396186	0.21581	Lachnospiraceae_unclassified	Christensenellaceae_R-7_group
Otu0023	Otu0032	0.361227	0.297751	Lachnospiraceae_unclassified	Lachnospiraceae_unclassified
Otu0023	Otu0038	0.432487	0.227221	Lachnospiraceae_unclassified	Bacteroides
Otu0023	Otu0042	0.366148	0.179824	Lachnospiraceae_unclassified	Rikenellaceae_RC9_gut_group
Otu0023	Otu0043	0.34907	0.296053	Lachnospiraceae_unclassified	Rikenellaceae_RC9_gut_group
Otu0023	Otu0044	0.433332	0.240076	Lachnospiraceae_unclassified	Paludibacteraceae_unclassified
Otu0023	Otu0051	0.315447	0.229726	Lachnospiraceae_unclassified	Ruminococcaceae_unclassified
Otu0023	Otu0055	0.373756	0.348827	Lachnospiraceae_unclassified	Alistipes
Otu0023	Otu0056	0.362728	0.152109	Lachnospiraceae_unclassified	Rikenellaceae_RC9_gut_group
Otu0023	Otu0058	0.376591	0.334662	Lachnospiraceae_unclassified	Rikenellaceae_RC9_gut_group
Otu0023	Otu0059	0.346082	0.39145	Lachnospiraceae_unclassified	Christensenellaceae_R-7_group
Otu0023	Otu0066	0.338955	0.416098	Lachnospiraceae_unclassified	Monoglobus
Otu0023	Otu0068	0.34664	0.268604	Lachnospiraceae_unclassified	Lachnospiraceae_unclassified
Otu0023	Otu0073	0.324221	0.463079	Lachnospiraceae_unclassified	Rikenellaceae_RC9_gut_group
Otu0023	Otu0075	0.41584	0.316309	Lachnospiraceae_unclassified	Oscillospiraceae_unclassified
Otu0023	Otu0076	0.338527	0.426529	Lachnospiraceae_unclassified	Oscillospirales_ge
Otu0023	Otu0084	0.356604	0.540309	Lachnospiraceae_unclassified	Desulfovibrionaceae_unclassified
Otu0023	Otu0097	0.386994	0.540654	Lachnospiraceae_unclassified	Lachnospiraceae_unclassified
Otu0023	Otu0100	0.311591	0.441283	Lachnospiraceae_unclassified	Bacteroidales_RF16_group_ge
Otu0023	Otu0105	0.352586	0.283835	Lachnospiraceae_unclassified	Prevotellaceae_unclassified
Otu0023	Otu0106	0.315921	0.510419	Lachnospiraceae_unclassified	Bacteroides
Otu0023	Otu0107	0.365449	0.356669	Lachnospiraceae_unclassified	Oscillospirales_ge
Otu0023	Otu0112	0.371878	0.915822	Lachnospiraceae_unclassified	Bacteroides
Otu0023	Otu0119	0.313312	0.310994	Lachnospiraceae_unclassified	UCG-010_ge
Otu0023	Otu0120	0.321183	0.419215	Lachnospiraceae_unclassified	Lachnospiraceae_unclassified
Otu0023	Otu0122	0.316301	0.511404	Lachnospiraceae_unclassified	Oscillospirales_ge
Otu0023	Otu0126	0.265946	0.322212	Lachnospiraceae_unclassified	UCG-005
Otu0023	Otu0128	0.338861	0.5939	Lachnospiraceae_unclassified	Clostridia_vadinBB60_group_ge
Otu0023	Otu0130	0.275721	0.440892	Lachnospiraceae_unclassified	Lachnospiraceae_unclassified
Otu0023	Otu0134	0.33871	0.768607	Lachnospiraceae_unclassified	Christensenellaceae_R-7_group
Otu0023	Otu0140	0.370249	0.673105	Lachnospiraceae_unclassified	Parasutterella
Otu0023	Otu0141	0.264071	0.495035	Lachnospiraceae_unclassified	uncultured_ge
Otu0023	Otu0142	0.294852	0.471618	Lachnospiraceae_unclassified	UCG-010_ge
Otu0023	Otu0149	0.253463	0.458716	Lachnospiraceae_unclassified	Pseudomonas
Otu0023	Otu0151	0.280401	0.437681	Lachnospiraceae_unclassified	Lachnospiraceae_unclassified
Otu0023	Otu0187	0.280938	0.273321	Lachnospiraceae_unclassified	Oscillibacter
Otu0023	Otu0188	0.314008	0.856358	Lachnospiraceae_unclassified	Coprococcus
Otu0023	Otu0190	0.33518	1.12018	Lachnospiraceae_unclassified	Oscillospirales_ge
Otu0023	Otu0192	0.291252	0.568727	Lachnospiraceae_unclassified	Lachnospiraceae_unclassified
Otu0023	Otu0194	0.300054	0.524246	Lachnospiraceae_unclassified	UCG-009
Otu0023	Otu0200	0.222578	0.518806	Lachnospiraceae_unclassified	Ruminococcaceae_unclassified
Otu0023	Otu0203	0.264118	0.885881	Lachnospiraceae_unclassified	Lachnospiraceae_unclassified
Otu0023	Otu0215	0.282656	0.775353	Lachnospiraceae_unclassified	UCG-010_ge
Otu0023	Otu0222	0.276338	0.583265	Lachnospiraceae_unclassified	Lachnospiraceae_FCS020_group
Otu0023	Otu0230	0.227284	0.713701	Lachnospiraceae_unclassified	UCG-010_ge
Otu0023	Otu0233	0.271858	0.836912	Lachnospiraceae_unclassified	GWE2-31-10
Otu0023	Otu0282	0.231166	0.277236	Lachnospiraceae_unclassified	Treponema
Otu0023	Otu0286	0.2269	0.60991	Lachnospiraceae_unclassified	UCG-010_ge
Otu0023	Otu0296	0.261161	0.847179	Lachnospiraceae_unclassified	UCG-010_ge
Otu0023	Otu0298	0.235612	0.798672	Lachnospiraceae_unclassified	Alistipes
Otu0023	Otu0300	0.231159	0.812831	Lachnospiraceae_unclassified	UCG-010_ge
Otu0023	Otu0321	0.257841	1.04644	Lachnospiraceae_unclassified	UCG-010_ge
Otu0023	Otu0354	0.250216	0.796137	Lachnospiraceae_unclassified	dgA-11_gut_group
Otu0024	Otu0009	0.394139	0.179226	Lachnospiraceae_NK3A20_group	Ruminococcaceae_unclassified
Otu0024	Otu0029	0.424745	0.295183	Lachnospiraceae_NK3A20_group	Lachnospiraceae_NK3A20_group
Otu0024	Otu0034	0.275979	0.419991	Lachnospiraceae_NK3A20_group	Christensenellaceae_R-7_group
Otu0024	Otu0036	0.282632	0.300961	Lachnospiraceae_NK3A20_group	Prevotella
Otu0024	Otu0049	0.247536	0.215048	Lachnospiraceae_NK3A20_group	Ruminococcus
Otu0024	Otu0051	0.229312	0.250226	Lachnospiraceae_NK3A20_group	Ruminococcaceae_unclassified
Otu0024	Otu0062	0.260833	0.549573	Lachnospiraceae_NK3A20_group	NK4A214_group
Otu0024	Otu0077	0.282502	0.364726	Lachnospiraceae_NK3A20_group	Clostridia_UCG-014_ge
Otu0024	Otu0087	0.345763	0.563137	Lachnospiraceae_NK3A20_group	Acetitomaculum
Otu0024	Otu0110	0.320749	1.11288	Lachnospiraceae_NK3A20_group	Lachnospiraceae_NK3A20_group
Otu0024	Otu0159	0.248737	0.769733	Lachnospiraceae_NK3A20_group	Lachnospiraceae_ge
Otu0024	Otu0177	0.271742	0.464308	Lachnospiraceae_NK3A20_group	Saccharofermentans
Otu0024	Otu0281	0.275032	1.70638	Lachnospiraceae_NK3A20_group	Lachnospiraceae_ge
Otu0024	Otu0380	0.225563	1.30451	Lachnospiraceae_NK3A20_group	UCG-005
Otu0025	Otu0053	0.352157	0.179152	Paucibacter	Ralstonia
Otu0028	Otu0004	0.396785	0.0514101	Brachybacterium	Glutamicibacter
Otu0028	Otu0016	0.443403	0.200805	Brachybacterium	Intrasporangiaceae_unclassified
Otu0028	Otu0018	0.269576	0.361098	Brachybacterium	Jeotgalicoccus
Otu0028	Otu0033	0.360294	0.165241	Brachybacterium	Ornithinimicrobium
Otu0028	Otu0035	0.203736	0.251581	Brachybacterium	Jeotgalibaca
Otu0028	Otu0041	0.413354	0.256317	Brachybacterium	Intrasporangiaceae_unclassified
Otu0028	Otu0052	0.495465	0.661239	Brachybacterium	Dietzia
Otu0028	Otu0060	0.271555	0.339732	Brachybacterium	Corynebacterium
Otu0028	Otu0080	0.39134	0.478164	Brachybacterium	Pseudomonas
Otu0028	Otu0086	0.383237	0.170255	Brachybacterium	Bergeyella
Otu0028	Otu0123	0.252727	0.794216	Brachybacterium	Brevibacterium
Otu0028	Otu0131	0.355642	0.779644	Brachybacterium	Xanthomonadaceae_unclassified
Otu0028	Otu0149	0.206967	0.514976	Brachybacterium	Pseudomonas
Otu0028	Otu0162	0.384786	0.852688	Brachybacterium	Flavobacterium
Otu0028	Otu0168	0.391857	0.662724	Brachybacterium	Luteimonas
Otu0028	Otu0256	0.333089	0.734654	Brachybacterium	Marmoricola
Otu0028	Otu0283	0.381922	1.04557	Brachybacterium	Ornithinimicrobium
Otu0029	Otu0009	0.41284	0.120893	Lachnospiraceae_NK3A20_group	Ruminococcaceae_unclassified
Otu0029	Otu0024	0.424745	0.0915625	Lachnospiraceae_NK3A20_group	Lachnospiraceae_NK3A20_group
Otu0029	Otu0034	0.321437	0.206264	Lachnospiraceae_NK3A20_group	Christensenellaceae_R-7_group
Otu0029	Otu0045	0.358376	0.336068	Lachnospiraceae_NK3A20_group	Christensenellaceae_R-7_group
Otu0029	Otu0062	0.249695	0.331901	Lachnospiraceae_NK3A20_group	NK4A214_group
Otu0029	Otu0087	0.309563	0.506465	Lachnospiraceae_NK3A20_group	Acetitomaculum
Otu0029	Otu0110	0.291984	0.446788	Lachnospiraceae_NK3A20_group	Lachnospiraceae_NK3A20_group
Otu0029	Otu0134	0.216262	0.503947	Lachnospiraceae_NK3A20_group	Christensenellaceae_R-7_group
Otu0029	Otu0380	0.203704	1.07386	Lachnospiraceae_NK3A20_group	UCG-005
Otu0030	Otu0003	0.408147	0.101535	Christensenellaceae_R-7_group	UCG-005
Otu0030	Otu0007	0.337225	0.116495	Christensenellaceae_R-7_group	UCG-005
Otu0030	Otu0011	0.302668	0.123037	Christensenellaceae_R-7_group	Bifidobacterium
Otu0030	Otu0015	0.377972	0.280521	Christensenellaceae_R-7_group	Bacteroides
Otu0030	Otu0017	0.308145	0.167496	Christensenellaceae_R-7_group	Rikenellaceae_RC9_gut_group
Otu0030	Otu0023	0.396186	0.244807	Christensenellaceae_R-7_group	Lachnospiraceae_unclassified
Otu0030	Otu0038	0.397327	0.245614	Christensenellaceae_R-7_group	Bacteroides
Otu0030	Otu0051	0.344362	0.251026	Christensenellaceae_R-7_group	Ruminococcaceae_unclassified
Otu0030	Otu0059	0.420657	0.38576	Christensenellaceae_R-7_group	Christensenellaceae_R-7_group
Otu0030	Otu0072	0.336736	0.435411	Christensenellaceae_R-7_group	Dorea
Otu0030	Otu0076	0.318846	0.449983	Christensenellaceae_R-7_group	Oscillospirales_ge
Otu0030	Otu0090	0.426253	0.67053	Christensenellaceae_R-7_group	Christensenellaceae_R-7_group
Otu0030	Otu0096	0.394868	0.550812	Christensenellaceae_R-7_group	Prevotellaceae_UCG-004
Otu0030	Otu0100	0.350849	0.594004	Christensenellaceae_R-7_group	Bacteroidales_RF16_group_ge
Otu0030	Otu0104	0.269217	0.451155	Christensenellaceae_R-7_group	Oscillospirales_ge
Otu0030	Otu0112	0.381919	0.848027	Christensenellaceae_R-7_group	Bacteroides
Otu0030	Otu0120	0.357477	0.522306	Christensenellaceae_R-7_group	Lachnospiraceae_unclassified
Otu0030	Otu0137	0.387011	0.828919	Christensenellaceae_R-7_group	Frisingicoccus
Otu0030	Otu0167	0.332575	0.531903	Christensenellaceae_R-7_group	Christensenellaceae_R-7_group
Otu0030	Otu0179	0.302769	0.791539	Christensenellaceae_R-7_group	uncultured
Otu0030	Otu0190	0.344235	0.95799	Christensenellaceae_R-7_group	Oscillospirales_ge
Otu0030	Otu0191	0.298242	0.783846	Christensenellaceae_R-7_group	Clostridia_unclassified
Otu0030	Otu0226	0.347477	0.558528	Christensenellaceae_R-7_group	Erysipelatoclostridium
Otu0030	Otu0247	0.230236	0.64103	Christensenellaceae_R-7_group	Acetitomaculum
Otu0030	Otu0258	0.341934	1.0782	Christensenellaceae_R-7_group	Lachnospiraceae_unclassified
Otu0030	Otu0266	0.224633	1.15866	Christensenellaceae_R-7_group	Rikenellaceae_RC9_gut_group
Otu0030	Otu0308	0.302954	1.22753	Christensenellaceae_R-7_group	Christensenellaceae_R-7_group
Otu0030	Otu0357	0.226572	0.87744	Christensenellaceae_R-7_group	Lachnospiraceae_unclassified
Otu0030	Otu0396	0.248308	1.29086	Christensenellaceae_R-7_group	UCG-010_ge
Otu0030	Otu0473	0.264001	1.75848	Christensenellaceae_R-7_group	Lachnospiraceae_unclassified
Otu0032	Otu0001	-0.245637	-0.0255584	Lachnospiraceae_unclassified	Staphylococcus
Otu0032	Otu0003	0.453604	0.106025	Lachnospiraceae_unclassified	UCG-005
Otu0032	Otu0007	0.359883	0.152073	Lachnospiraceae_unclassified	UCG-005
Otu0032	Otu0011	0.258534	0.130466	Lachnospiraceae_unclassified	Bifidobacterium
Otu0032	Otu0015	0.34441	0.2411	Lachnospiraceae_unclassified	Bacteroides
Otu0032	Otu0017	0.307003	0.286557	Lachnospiraceae_unclassified	Rikenellaceae_RC9_gut_group
Otu0032	Otu0019	0.451952	0.335442	Lachnospiraceae_unclassified	UCG-005
Otu0032	Otu0020	0.344461	0.198731	Lachnospiraceae_unclassified	Rikenellaceae_RC9_gut_group
Otu0032	Otu0022	0.321795	0.233467	Lachnospiraceae_unclassified	Ruminobacter
Otu0032	Otu0023	0.361227	0.302068	Lachnospiraceae_unclassified	Lachnospiraceae_unclassified
Otu0032	Otu0043	0.292472	0.306272	Lachnospiraceae_unclassified	Rikenellaceae_RC9_gut_group
Otu0032	Otu0045	0.315653	0.247315	Lachnospiraceae_unclassified	Christensenellaceae_R-7_group
Otu0032	Otu0055	0.308624	0.29423	Lachnospiraceae_unclassified	Alistipes
Otu0032	Otu0056	0.260095	0.240596	Lachnospiraceae_unclassified	Rikenellaceae_RC9_gut_group
Otu0032	Otu0066	0.254277	0.463831	Lachnospiraceae_unclassified	Monoglobus
Otu0032	Otu0067	0.315919	0.473853	Lachnospiraceae_unclassified	Alistipes
Otu0032	Otu0073	0.310439	0.483919	Lachnospiraceae_unclassified	Rikenellaceae_RC9_gut_group
Otu0032	Otu0081	0.269391	0.11752	Lachnospiraceae_unclassified	Lachnospiraceae_unclassified
Otu0032	Otu0082	0.236438	0.461131	Lachnospiraceae_unclassified	Christensenellaceae_R-7_group
Otu0032	Otu0106	0.236346	0.558435	Lachnospiraceae_unclassified	Bacteroides
Otu0032	Otu0108	0.24031	0.474013	Lachnospiraceae_unclassified	Alistipes
Otu0032	Otu0112	0.255976	0.588875	Lachnospiraceae_unclassified	Bacteroides
Otu0032	Otu0119	0.306993	0.388482	Lachnospiraceae_unclassified	UCG-010_ge
Otu0032	Otu0133	0.238052	0.654788	Lachnospiraceae_unclassified	Alistipes
Otu0032	Otu0134	0.26289	0.491833	Lachnospiraceae_unclassified	Christensenellaceae_R-7_group
Otu0032	Otu0140	0.248804	0.491015	Lachnospiraceae_unclassified	Parasutterella
Otu0032	Otu0142	0.257895	0.623669	Lachnospiraceae_unclassified	UCG-010_ge
Otu0032	Otu0143	0.212975	0.591255	Lachnospiraceae_unclassified	Lachnospiraceae_unclassified
Otu0032	Otu0179	0.204833	0.671341	Lachnospiraceae_unclassified	uncultured
Otu0032	Otu0192	0.26078	0.778434	Lachnospiraceae_unclassified	Lachnospiraceae_unclassified
Otu0032	Otu0210	0.206096	0.720251	Lachnospiraceae_unclassified	Coprococcus
Otu0032	Otu0214	0.224871	0.595056	Lachnospiraceae_unclassified	Monoglobus
Otu0032	Otu0235	0.206505	0.63188	Lachnospiraceae_unclassified	Clostridia_unclassified
Otu0032	Otu0251	0.267187	0.9192	Lachnospiraceae_unclassified	Lachnospiraceae_unclassified
Otu0033	Otu0004	0.593103	0.0560726	Ornithinimicrobium	Glutamicibacter
Otu0033	Otu0016	0.549041	0.182836	Ornithinimicrobium	Intrasporangiaceae_unclassified
Otu0033	Otu0028	0.360294	0.294112	Ornithinimicrobium	Brachybacterium
Otu0033	Otu0041	0.700407	0.247424	Ornithinimicrobium	Intrasporangiaceae_unclassified
Otu0033	Otu0052	0.417617	0.630387	Ornithinimicrobium	Dietzia
Otu0033	Otu0086	0.660313	0.167411	Ornithinimicrobium	Bergeyella
Otu0033	Otu0131	0.352453	0.572178	Ornithinimicrobium	Xanthomonadaceae_unclassified
Otu0033	Otu0154	0.529394	0.694996	Ornithinimicrobium	JG30-KF-CM45_ge
Otu0033	Otu0162	0.290288	0.848174	Ornithinimicrobium	Flavobacterium
Otu0033	Otu0166	0.325164	0.771051	Ornithinimicrobium	Facklamia
Otu0033	Otu0168	0.225634	1.75139	Ornithinimicrobium	Luteimonas
Otu0033	Otu0185	0.280844	0.474008	Ornithinimicrobium	Enteractinococcus
Otu0033	Otu0223	0.265314	0.967994	Ornithinimicrobium	Oligella
Otu0033	Otu0256	0.432478	1.03038	Ornithinimicrobium	Marmoricola
Otu0033	Otu0283	0.356232	0.709554	Ornithinimicrobium	Ornithinimicrobium
Otu0034	Otu0009	0.352674	0.146279	Christensenellaceae_R-7_group	Ruminococcaceae_unclassified
Otu0034	Otu0019	0.295062	0.284235	Christensenellaceae_R-7_group	UCG-005
Otu0034	Otu0024	0.275979	0.210973	Christensenellaceae_R-7_group	Lachnospiraceae_NK3A20_group
Otu0034	Otu0029	0.321437	0.273436	Christensenellaceae_R-7_group	Lachnospiraceae_NK3A20_group
Otu0034	Otu0036	0.216924	0.295251	Christensenellaceae_R-7_group	Prevotella
Otu0034	Otu0045	0.339368	0.47565	Christensenellaceae_R-7_group	Christensenellaceae_R-7_group
Otu0034	Otu0062	0.293132	0.468555	Christensenellaceae_R-7_group	NK4A214_group
Otu0034	Otu0077	0.288277	0.386664	Christensenellaceae_R-7_group	Clostridia_UCG-014_ge
Otu0034	Otu0082	0.312461	0.37089	Christensenellaceae_R-7_group	Christensenellaceae_R-7_group
Otu0034	Otu0087	0.275662	0.459061	Christensenellaceae_R-7_group	Acetitomaculum
Otu0034	Otu0110	0.265299	0.735698	Christensenellaceae_R-7_group	Lachnospiraceae_NK3A20_group
Otu0034	Otu0123	0.201769	0.518431	Christensenellaceae_R-7_group	Brevibacterium
Otu0034	Otu0159	0.275783	0.772941	Christensenellaceae_R-7_group	Lachnospiraceae_ge
Otu0034	Otu0177	0.283549	0.565006	Christensenellaceae_R-7_group	Saccharofermentans
Otu0034	Otu0188	0.319256	0.894643	Christensenellaceae_R-7_group	Coprococcus
Otu0034	Otu0247	0.27988	0.887909	Christensenellaceae_R-7_group	Acetitomaculum
Otu0034	Otu0249	0.246662	1.0325	Christensenellaceae_R-7_group	Lachnospiraceae_unclassified
Otu0034	Otu0281	0.275093	1.21533	Christensenellaceae_R-7_group	Lachnospiraceae_ge
Otu0034	Otu0434	0.206028	1.12757	Christensenellaceae_R-7_group	WCHB1-41_ge
Otu0035	Otu0010	0.370878	0.0939296	Jeotgalibaca	Facklamia
Otu0035	Otu0018	0.410055	0.177571	Jeotgalibaca	Jeotgalicoccus
Otu0035	Otu0019	0.266476	0.181594	Jeotgalibaca	UCG-005
Otu0035	Otu0020	0.308367	0.155038	Jeotgalibaca	Rikenellaceae_RC9_gut_group
Otu0035	Otu0039	0.322237	0.230832	Jeotgalibaca	Aerococcaceae_unclassified
Otu0035	Otu0080	0.262536	0.403175	Jeotgalibaca	Pseudomonas
Otu0035	Otu0093	0.272837	0.365436	Jeotgalibaca	Bacteroides
Otu0035	Otu0100	0.246651	0.448726	Jeotgalibaca	Bacteroidales_RF16_group_ge
Otu0035	Otu0105	0.2425	0.390291	Jeotgalibaca	Prevotellaceae_unclassified
Otu0035	Otu0106	0.278732	0.763847	Jeotgalibaca	Bacteroides
Otu0035	Otu0112	0.241317	0.681872	Jeotgalibaca	Bacteroides
Otu0036	Otu0024	0.282632	0.78826	Prevotella	Lachnospiraceae_NK3A20_group
Otu0036	Otu0034	0.216924	0.650603	Prevotella	Christensenellaceae_R-7_group
Otu0036	Otu0049	0.455331	0.358427	Prevotella	Ruminococcus
Otu0036	Otu0062	0.229222	0.90074	Prevotella	NK4A214_group
Otu0036	Otu0087	0.303471	0.955335	Prevotella	Acetitomaculum
Otu0036	Otu0110	0.252995	1.32078	Prevotella	Lachnospiraceae_NK3A20_group
Otu0036	Otu0159	0.218186	1.52585	Prevotella	Lachnospiraceae_ge
Otu0036	Otu0177	0.221317	1.05748	Prevotella	Saccharofermentans
Otu0036	Otu0281	0.217997	2.8168	Prevotella	Lachnospiraceae_ge
Otu0036	Otu0380	0.202193	2.13629	Prevotella	UCG-005
Otu0038	Otu0003	0.425999	0.10872	Bacteroides	UCG-005
Otu0038	Otu0007	0.405738	0.138862	Bacteroides	UCG-005
Otu0038	Otu0015	0.455361	0.241056	Bacteroides	Bacteroides
Otu0038	Otu0017	0.411633	0.225792	Bacteroides	Rikenellaceae_RC9_gut_group
Otu0038	Otu0019	0.346611	0.186742	Bacteroides	UCG-005
Otu0038	Otu0020	0.449439	0.147225	Bacteroides	Rikenellaceae_RC9_gut_group
Otu0038	Otu0022	0.357027	0.244701	Bacteroides	Ruminobacter
Otu0038	Otu0023	0.432487	0.337904	Bacteroides	Lachnospiraceae_unclassified
Otu0038	Otu0030	0.397327	0.286047	Bacteroides	Christensenellaceae_R-7_group
Otu0038	Otu0043	0.358718	0.28277	Bacteroides	Rikenellaceae_RC9_gut_group
Otu0038	Otu0044	0.419824	0.310592	Bacteroides	Paludibacteraceae_unclassified
Otu0038	Otu0072	0.35299	0.425613	Bacteroides	Dorea
Otu0038	Otu0073	0.369849	0.458697	Bacteroides	Rikenellaceae_RC9_gut_group
Otu0038	Otu0074	0.324437	0.345194	Bacteroides	NK4A214_group
Otu0038	Otu0075	0.404897	0.314402	Bacteroides	Oscillospiraceae_unclassified
Otu0038	Otu0082	0.394621	0.26673	Bacteroides	Christensenellaceae_R-7_group
Otu0038	Otu0093	0.350901	0.318918	Bacteroides	Bacteroides
Otu0038	Otu0097	0.335579	0.586253	Bacteroides	Lachnospiraceae_unclassified
Otu0038	Otu0100	0.360627	0.466852	Bacteroides	Bacteroidales_RF16_group_ge
Otu0038	Otu0106	0.319077	0.556716	Bacteroides	Bacteroides
Otu0038	Otu0112	0.413466	0.995488	Bacteroides	Bacteroides
Otu0038	Otu0120	0.33039	0.497722	Bacteroides	Lachnospiraceae_unclassified
Otu0038	Otu0128	0.295215	0.608486	Bacteroides	Clostridia_vadinBB60_group_ge
Otu0038	Otu0135	0.331196	0.657988	Bacteroides	Akkermansia
Otu0038	Otu0140	0.286948	0.467097	Bacteroides	Parasutterella
Otu0038	Otu0188	0.338819	0.910085	Bacteroides	Coprococcus
Otu0038	Otu0203	0.245527	0.901832	Bacteroides	Lachnospiraceae_unclassified
Otu0038	Otu0206	0.31373	0.65565	Bacteroides	WCHB1-41_ge
Otu0038	Otu0213	0.243667	0.835801	Bacteroides	Lachnospiraceae_unclassified
Otu0038	Otu0214	0.291801	0.887363	Bacteroides	Monoglobus
Otu0038	Otu0229	0.282008	0.746587	Bacteroides	Monoglobus
Otu0038	Otu0230	0.243302	0.825765	Bacteroides	UCG-010_ge
Otu0038	Otu0258	0.287446	0.979111	Bacteroides	Lachnospiraceae_unclassified
Otu0038	Otu0299	0.303726	1.26897	Bacteroides	Monoglobus
Otu0038	Otu0300	0.289493	0.970109	Bacteroides	UCG-010_ge
Otu0038	Otu0309	0.306353	0.542571	Bacteroides	UCG-010_ge
Otu0038	Otu0338	0.281049	0.506961	Bacteroides	Akkermansia
Otu0038	Otu0346	0.310131	1.18763	Bacteroides	Treponema
Otu0038	Otu0354	0.240524	0.962865	Bacteroides	dgA-11_gut_group
Otu0038	Otu0382	0.217297	1.48588	Bacteroides	Pygmaiobacter
Otu0039	Otu0003	0.238943	0.074718	Aerococcaceae_unclassified	UCG-005
Otu0039	Otu0006	0.240655	0.074341	Aerococcaceae_unclassified	Acinetobacter
Otu0039	Otu0007	0.233567	0.129768	Aerococcaceae_unclassified	UCG-005
Otu0039	Otu0010	0.281836	0.121148	Aerococcaceae_unclassified	Facklamia
Otu0039	Otu0018	0.393566	0.258987	Aerococcaceae_unclassified	Jeotgalicoccus
Otu0039	Otu0021	0.3441	0.0768251	Aerococcaceae_unclassified	Atopostipes
Otu0039	Otu0051	0.296574	0.256124	Aerococcaceae_unclassified	Ruminococcaceae_unclassified
Otu0039	Otu0052	0.318469	0.501194	Aerococcaceae_unclassified	Dietzia
Otu0039	Otu0071	0.264884	0.464057	Aerococcaceae_unclassified	uncultured
Otu0039	Otu0080	0.339991	0.407181	Aerococcaceae_unclassified	Pseudomonas
Otu0039	Otu0158	0.274466	0.53185	Aerococcaceae_unclassified	Oscillospirales_ge
Otu0039	Otu0166	0.271139	0.70439	Aerococcaceae_unclassified	Facklamia
Otu0039	Otu0185	0.268363	0.63032	Aerococcaceae_unclassified	Enteractinococcus
Otu0039	Otu0243	0.306929	0.936038	Aerococcaceae_unclassified	Psychrobacter
Otu0039	Otu0261	0.281205	0.859675	Aerococcaceae_unclassified	Flaviflexus
Otu0039	Otu0331	0.259185	0.948371	Aerococcaceae_unclassified	Carnobacteriaceae_unclassified
Otu0041	Otu0004	0.567484	0.0373701	Intrasporangiaceae_unclassified	Glutamicibacter
Otu0041	Otu0016	0.572145	0.165355	Intrasporangiaceae_unclassified	Intrasporangiaceae_unclassified
Otu0041	Otu0028	0.413354	0.350233	Intrasporangiaceae_unclassified	Brachybacterium
Otu0041	Otu0033	0.700407	0.196101	Intrasporangiaceae_unclassified	Ornithinimicrobium
Otu0041	Otu0052	0.467598	0.476443	Intrasporangiaceae_unclassified	Dietzia
Otu0041	Otu0086	0.648178	0.156192	Intrasporangiaceae_unclassified	Bergeyella
Otu0041	Otu0113	0.228276	1.87006	Intrasporangiaceae_unclassified	Microbacteriaceae_unclassified
Otu0041	Otu0131	0.378039	0.4725	Intrasporangiaceae_unclassified	Xanthomonadaceae_unclassified
Otu0041	Otu0154	0.620813	0.610495	Intrasporangiaceae_unclassified	JG30-KF-CM45_ge
Otu0041	Otu0162	0.268595	0.599896	Intrasporangiaceae_unclassified	Flavobacterium
Otu0041	Otu0166	0.352032	0.308377	Intrasporangiaceae_unclassified	Facklamia
Otu0041	Otu0185	0.286381	0.487619	Intrasporangiaceae_unclassified	Enteractinococcus
Otu0041	Otu0223	0.220173	0.58015	Intrasporangiaceae_unclassified	Oligella
Otu0041	Otu0256	0.452827	0.635539	Intrasporangiaceae_unclassified	Marmoricola
Otu0041	Otu0283	0.434855	0.659796	Intrasporangiaceae_unclassified	Ornithinimicrobium
Otu0042	Otu0003	0.419423	0.0826235	Rikenellaceae_RC9_gut_group	UCG-005
Otu0042	Otu0015	0.436927	0.314906	Rikenellaceae_RC9_gut_group	Bacteroides
Otu0042	Otu0017	0.365979	0.236295	Rikenellaceae_RC9_gut_group	Rikenellaceae_RC9_gut_group
Otu0042	Otu0020	0.39147	0.200555	Rikenellaceae_RC9_gut_group	Rikenellaceae_RC9_gut_group
Otu0042	Otu0023	0.366148	0.256468	Rikenellaceae_RC9_gut_group	Lachnospiraceae_unclassified
Otu0042	Otu0044	0.44828	0.382821	Rikenellaceae_RC9_gut_group	Paludibacteraceae_unclassified
Otu0042	Otu0058	0.387564	0.577024	Rikenellaceae_RC9_gut_group	Rikenellaceae_RC9_gut_group
Otu0042	Otu0073	0.406815	0.606898	Rikenellaceae_RC9_gut_group	Rikenellaceae_RC9_gut_group
Otu0042	Otu0076	0.358029	0.493291	Rikenellaceae_RC9_gut_group	Oscillospirales_ge
Otu0042	Otu0084	0.379495	0.506022	Rikenellaceae_RC9_gut_group	Desulfovibrionaceae_unclassified
Otu0042	Otu0093	0.378807	0.414466	Rikenellaceae_RC9_gut_group	Bacteroides
Otu0042	Otu0100	0.373844	0.735399	Rikenellaceae_RC9_gut_group	Bacteroidales_RF16_group_ge
Otu0042	Otu0111	0.308536	0.479973	Rikenellaceae_RC9_gut_group	Oscillospirales_ge
Otu0042	Otu0112	0.419916	1.05113	Rikenellaceae_RC9_gut_group	Bacteroides
Otu0042	Otu0114	0.359439	0.4894	Rikenellaceae_RC9_gut_group	Bacteroides
Otu0042	Otu0135	0.371298	0.759323	Rikenellaceae_RC9_gut_group	Akkermansia
Otu0042	Otu0137	0.343458	0.70213	Rikenellaceae_RC9_gut_group	Frisingicoccus
Otu0042	Otu0150	0.336517	0.811572	Rikenellaceae_RC9_gut_group	UCG-010_ge
Otu0042	Otu0151	0.264587	0.423037	Rikenellaceae_RC9_gut_group	Lachnospiraceae_unclassified
Otu0042	Otu0153	0.324035	0.709989	Rikenellaceae_RC9_gut_group	Lachnospiraceae_unclassified
Otu0042	Otu0174	0.345577	0.649219	Rikenellaceae_RC9_gut_group	Treponema
Otu0042	Otu0184	0.398529	0.633013	Rikenellaceae_RC9_gut_group	WCHB1-41_ge
Otu0042	Otu0190	0.337868	1.03323	Rikenellaceae_RC9_gut_group	Oscillospirales_ge
Otu0042	Otu0191	0.296002	0.928187	Rikenellaceae_RC9_gut_group	Clostridia_unclassified
Otu0042	Otu0230	0.368499	0.99869	Rikenellaceae_RC9_gut_group	UCG-010_ge
Otu0042	Otu0293	0.319531	1.3385	Rikenellaceae_RC9_gut_group	Alistipes
Otu0042	Otu0340	0.204508	0.531177	Rikenellaceae_RC9_gut_group	Lachnospiraceae_unclassified
Otu0042	Otu0387	0.252892	0.776169	Rikenellaceae_RC9_gut_group	Alistipes
Otu0042	Otu0514	0.218381	1.18501	Rikenellaceae_RC9_gut_group	Firmicutes_unclassified
Otu0043	Otu0003	0.384604	0.10097	Rikenellaceae_RC9_gut_group	UCG-005
Otu0043	Otu0007	0.376887	0.245845	Rikenellaceae_RC9_gut_group	UCG-005
Otu0043	Otu0015	0.409215	0.300848	Rikenellaceae_RC9_gut_group	Bacteroides
Otu0043	Otu0017	0.419899	0.351888	Rikenellaceae_RC9_gut_group	Rikenellaceae_RC9_gut_group
Otu0043	Otu0018	0.32194	0.156362	Rikenellaceae_RC9_gut_group	Jeotgalicoccus
Otu0043	Otu0019	0.330263	0.238122	Rikenellaceae_RC9_gut_group	UCG-005
Otu0043	Otu0020	0.443172	0.228091	Rikenellaceae_RC9_gut_group	Rikenellaceae_RC9_gut_group
Otu0043	Otu0022	0.325184	0.171245	Rikenellaceae_RC9_gut_group	Ruminobacter
Otu0043	Otu0023	0.34907	0.262473	Rikenellaceae_RC9_gut_group	Lachnospiraceae_unclassified
Otu0043	Otu0032	0.292472	0.235862	Rikenellaceae_RC9_gut_group	Lachnospiraceae_unclassified
Otu0043	Otu0044	0.456803	0.479385	Rikenellaceae_RC9_gut_group	Paludibacteraceae_unclassified
Otu0043	Otu0055	0.39605	0.373356	Rikenellaceae_RC9_gut_group	Alistipes
Otu0043	Otu0058	0.362619	0.291845	Rikenellaceae_RC9_gut_group	Rikenellaceae_RC9_gut_group
Otu0043	Otu0059	0.343747	0.325408	Rikenellaceae_RC9_gut_group	Christensenellaceae_R-7_group
Otu0043	Otu0066	0.319468	0.595673	Rikenellaceae_RC9_gut_group	Monoglobus
Otu0043	Otu0067	0.381364	0.519444	Rikenellaceae_RC9_gut_group	Alistipes
Otu0043	Otu0080	0.205191	0.372354	Rikenellaceae_RC9_gut_group	Pseudomonas
Otu0043	Otu0084	0.364873	0.432253	Rikenellaceae_RC9_gut_group	Desulfovibrionaceae_unclassified
Otu0043	Otu0100	0.387555	0.620997	Rikenellaceae_RC9_gut_group	Bacteroidales_RF16_group_ge
Otu0043	Otu0107	0.304473	0.567771	Rikenellaceae_RC9_gut_group	Oscillospirales_ge
Otu0043	Otu0108	0.339636	0.548546	Rikenellaceae_RC9_gut_group	Alistipes
Otu0043	Otu0112	0.373974	0.92289	Rikenellaceae_RC9_gut_group	Bacteroides
Otu0043	Otu0114	0.333682	0.42199	Rikenellaceae_RC9_gut_group	Bacteroides
Otu0043	Otu0117	0.218982	0.400512	Rikenellaceae_RC9_gut_group	Treponema
Otu0043	Otu0119	0.364791	0.522911	Rikenellaceae_RC9_gut_group	UCG-010_ge
Otu0043	Otu0132	0.351501	0.243546	Rikenellaceae_RC9_gut_group	Alloprevotella
Otu0043	Otu0135	0.415073	0.741466	Rikenellaceae_RC9_gut_group	Akkermansia
Otu0043	Otu0141	0.331945	0.598479	Rikenellaceae_RC9_gut_group	uncultured_ge
Otu0043	Otu0145	0.298737	0.606956	Rikenellaceae_RC9_gut_group	Monoglobus
Otu0043	Otu0148	0.349791	0.537575	Rikenellaceae_RC9_gut_group	UCG-010_ge
Otu0043	Otu0170	0.272913	0.533071	Rikenellaceae_RC9_gut_group	UCG-010_ge
Otu0043	Otu0179	0.273712	0.603101	Rikenellaceae_RC9_gut_group	uncultured
Otu0043	Otu0195	0.332771	0.882216	Rikenellaceae_RC9_gut_group	UCG-010_ge
Otu0043	Otu0203	0.264975	0.754812	Rikenellaceae_RC9_gut_group	Lachnospiraceae_unclassified
Otu0043	Otu0215	0.318621	0.892137	Rikenellaceae_RC9_gut_group	UCG-010_ge
Otu0043	Otu0229	0.253007	0.673226	Rikenellaceae_RC9_gut_group	Monoglobus
Otu0043	Otu0230	0.342487	0.95887	Rikenellaceae_RC9_gut_group	UCG-010_ge
Otu0043	Otu0233	0.272977	0.793568	Rikenellaceae_RC9_gut_group	GWE2-31-10
Otu0043	Otu0258	0.321727	1.07853	Rikenellaceae_RC9_gut_group	Lachnospiraceae_unclassified
Otu0043	Otu0266	0.243341	0.875078	Rikenellaceae_RC9_gut_group	Rikenellaceae_RC9_gut_group
Otu0043	Otu0269	0.257862	0.948883	Rikenellaceae_RC9_gut_group	Firmicutes_unclassified
Otu0043	Otu0290	0.316325	0.940916	Rikenellaceae_RC9_gut_group	UCG-010_ge
Otu0043	Otu0297	0.24198	1.05494	Rikenellaceae_RC9_gut_group	Monoglobus
Otu0043	Otu0349	0.220335	0.849657	Rikenellaceae_RC9_gut_group	Lachnospiraceae_unclassified
Otu0043	Otu0359	0.213206	0.836934	Rikenellaceae_RC9_gut_group	Lachnospiraceae_unclassified
Otu0043	Otu0371	0.281465	1.19434	Rikenellaceae_RC9_gut_group	UCG-010_ge
Otu0043	Otu0457	0.244433	0.905188	Rikenellaceae_RC9_gut_group	F082_ge
Otu0044	Otu0003	0.447455	0.0728017	Paludibacteraceae_unclassified	UCG-005
Otu0044	Otu0007	0.388668	0.19274	Paludibacteraceae_unclassified	UCG-005
Otu0044	Otu0015	0.495664	0.336945	Paludibacteraceae_unclassified	Bacteroides
Otu0044	Otu0017	0.441794	0.214997	Paludibacteraceae_unclassified	Rikenellaceae_RC9_gut_group
Otu0044	Otu0018	0.295572	0.147164	Paludibacteraceae_unclassified	Jeotgalicoccus
Otu0044	Otu0020	0.470582	0.184585	Paludibacteraceae_unclassified	Rikenellaceae_RC9_gut_group
Otu0044	Otu0022	0.416289	0.130964	Paludibacteraceae_unclassified	Ruminobacter
Otu0044	Otu0023	0.433332	0.226659	Paludibacteraceae_unclassified	Lachnospiraceae_unclassified
Otu0044	Otu0038	0.419824	0.230044	Paludibacteraceae_unclassified	Bacteroides
Otu0044	Otu0042	0.44828	0.27959	Paludibacteraceae_unclassified	Rikenellaceae_RC9_gut_group
Otu0044	Otu0043	0.456803	0.561792	Paludibacteraceae_unclassified	Rikenellaceae_RC9_gut_group
Otu0044	Otu0055	0.435719	0.303141	Paludibacteraceae_unclassified	Alistipes
Otu0044	Otu0056	0.386914	0.216473	Paludibacteraceae_unclassified	Rikenellaceae_RC9_gut_group
Otu0044	Otu0057	0.260941	0.190245	Paludibacteraceae_unclassified	Clostridium_sensu_stricto_1
Otu0044	Otu0058	0.403158	0.318428	Paludibacteraceae_unclassified	Rikenellaceae_RC9_gut_group
Otu0044	Otu0063	0.215195	0.253241	Paludibacteraceae_unclassified	Corynebacterium
Otu0044	Otu0068	0.37207	0.290449	Paludibacteraceae_unclassified	Lachnospiraceae_unclassified
Otu0044	Otu0072	0.323956	0.411617	Paludibacteraceae_unclassified	Dorea
Otu0044	Otu0076	0.365888	0.554444	Paludibacteraceae_unclassified	Oscillospirales_ge
Otu0044	Otu0100	0.373721	0.646594	Paludibacteraceae_unclassified	Bacteroidales_RF16_group_ge
Otu0044	Otu0112	0.413123	0.646219	Paludibacteraceae_unclassified	Bacteroides
Otu0044	Otu0133	0.351821	0.585405	Paludibacteraceae_unclassified	Alistipes
Otu0044	Otu0136	0.338097	0.631082	Paludibacteraceae_unclassified	uncultured_ge
Otu0044	Otu0137	0.304439	0.568013	Paludibacteraceae_unclassified	Frisingicoccus
Otu0044	Otu0141	0.317187	0.603568	Paludibacteraceae_unclassified	uncultured_ge
Otu0044	Otu0148	0.361366	0.677595	Paludibacteraceae_unclassified	UCG-010_ge
Otu0044	Otu0150	0.336922	0.758606	Paludibacteraceae_unclassified	UCG-010_ge
Otu0044	Otu0170	0.328278	0.5629	Paludibacteraceae_unclassified	UCG-010_ge
Otu0044	Otu0174	0.338491	0.590936	Paludibacteraceae_unclassified	Treponema
Otu0044	Otu0179	0.301008	0.988487	Paludibacteraceae_unclassified	uncultured
Otu0044	Otu0184	0.345933	0.668459	Paludibacteraceae_unclassified	WCHB1-41_ge
Otu0044	Otu0189	0.276705	0.713067	Paludibacteraceae_unclassified	UCG-010_ge
Otu0044	Otu0215	0.30103	1.12915	Paludibacteraceae_unclassified	UCG-010_ge
Otu0044	Otu0219	0.272075	0.930381	Paludibacteraceae_unclassified	Prevotellaceae_unclassified
Otu0044	Otu0230	0.350173	0.891047	Paludibacteraceae_unclassified	UCG-010_ge
Otu0044	Otu0273	0.292797	0.442166	Paludibacteraceae_unclassified	UCG-010_ge
Otu0044	Otu0300	0.271925	0.984242	Paludibacteraceae_unclassified	UCG-010_ge
Otu0044	Otu0321	0.257745	1.25328	Paludibacteraceae_unclassified	UCG-010_ge
Otu0044	Otu0327	0.201966	1.12641	Paludibacteraceae_unclassified	UCG-010_ge
Otu0044	Otu0338	0.254363	0.306647	Paludibacteraceae_unclassified	Akkermansia
Otu0044	Otu0351	0.296414	0.982285	Paludibacteraceae_unclassified	UCG-010_ge
Otu0045	Otu0003	0.443428	0.0942514	Christensenellaceae_R-7_group	UCG-005
Otu0045	Otu0007	0.312398	0.146318	Christensenellaceae_R-7_group	UCG-005
Otu0045	Otu0009	0.354865	0.117216	Christensenellaceae_R-7_group	Ruminococcaceae_unclassified
Otu0045	Otu0011	0.296447	0.128229	Christensenellaceae_R-7_group	Bifidobacterium
Otu0045	Otu0017	0.371391	0.215047	Christensenellaceae_R-7_group	Rikenellaceae_RC9_gut_group
Otu0045	Otu0019	0.273865	0.187296	Christensenellaceae_R-7_group	UCG-005
Otu0045	Otu0020	0.367746	0.153311	Christensenellaceae_R-7_group	Rikenellaceae_RC9_gut_group
Otu0045	Otu0029	0.358376	0.342297	Christensenellaceae_R-7_group	Lachnospiraceae_NK3A20_group
Otu0045	Otu0032	0.315653	0.252864	Christensenellaceae_R-7_group	Lachnospiraceae_unclassified
Otu0045	Otu0034	0.339368	0.294244	Christensenellaceae_R-7_group	Christensenellaceae_R-7_group
Otu0045	Otu0051	0.365879	0.322153	Christensenellaceae_R-7_group	Ruminococcaceae_unclassified
Otu0045	Otu0059	0.355367	0.319994	Christensenellaceae_R-7_group	Christensenellaceae_R-7_group
Otu0045	Otu0066	0.353708	0.393626	Christensenellaceae_R-7_group	Monoglobus
Otu0045	Otu0068	0.282463	0.36709	Christensenellaceae_R-7_group	Lachnospiraceae_unclassified
Otu0045	Otu0072	0.324242	0.527428	Christensenellaceae_R-7_group	Dorea
Otu0045	Otu0082	0.342939	0.285701	Christensenellaceae_R-7_group	Christensenellaceae_R-7_group
Otu0045	Otu0102	0.325485	0.532274	Christensenellaceae_R-7_group	uncultured
Otu0045	Otu0111	0.2842	0.453533	Christensenellaceae_R-7_group	Oscillospirales_ge
Otu0045	Otu0152	0.21329	0.385848	Christensenellaceae_R-7_group	Alloiococcus
Otu0045	Otu0170	0.219977	0.532964	Christensenellaceae_R-7_group	UCG-010_ge
Otu0045	Otu0206	0.267431	0.810687	Christensenellaceae_R-7_group	WCHB1-41_ge
Otu0045	Otu0219	0.268708	0.823419	Christensenellaceae_R-7_group	Prevotellaceae_unclassified
Otu0045	Otu0247	0.240712	0.59816	Christensenellaceae_R-7_group	Acetitomaculum
Otu0045	Otu0275	0.22285	0.434384	Christensenellaceae_R-7_group	Christensenellaceae_R-7_group
Otu0045	Otu0321	0.217258	1.42979	Christensenellaceae_R-7_group	UCG-010_ge
Otu0045	Otu0338	0.277218	0.358437	Christensenellaceae_R-7_group	Akkermansia
Otu0045	Otu0340	0.248888	0.55103	Christensenellaceae_R-7_group	Lachnospiraceae_unclassified
Otu0045	Otu0372	0.241845	1.06094	Christensenellaceae_R-7_group	Rikenellaceae_RC9_gut_group
Otu0045	Otu0383	0.229695	0.606365	Christensenellaceae_R-7_group	Clostridia_unclassified
Otu0046	Otu0022	0.308546	0.175875	Gammaproteobacteria_unclassified	Ruminobacter
Otu0046	Otu0023	0.243679	0.319762	Gammaproteobacteria_unclassified	Lachnospiraceae_unclassified
Otu0046	Otu0032	0.294136	0.289793	Gammaproteobacteria_unclassified	Lachnospiraceae_unclassified
Otu0046	Otu0071	0.240561	0.416605	Gammaproteobacteria_unclassified	uncultured
Otu0046	Otu0341	0.300949	2.72944	Gammaproteobacteria_unclassified	Succinivibrio
Otu0048	Otu0137	0.200301	0.783112	Aerococcus	Frisingicoccus
Otu0048	Otu0298	0.206499	1.39758	Aerococcus	Alistipes
Otu0048	Otu0476	0.594781	2.17408	Aerococcus	Aerococcus
Otu0049	Otu0036	0.455331	0.336479	Ruminococcus	Prevotella
Otu0049	Otu0062	0.261302	0.76592	Ruminococcus	NK4A214_group
Otu0049	Otu0087	0.304566	0.462813	Ruminococcus	Acetitomaculum
Otu0049	Otu0110	0.207279	0.907389	Ruminococcus	Lachnospiraceae_NK3A20_group
Otu0049	Otu0159	0.235144	1.10812	Ruminococcus	Lachnospiraceae_ge
Otu0050	Otu0003	0.374528	0.102742	Treponema	UCG-005
Otu0050	Otu0007	0.27928	0.205857	Treponema	UCG-005
Otu0050	Otu0042	0.224936	0.281622	Treponema	Rikenellaceae_RC9_gut_group
Otu0050	Otu0043	0.260797	0.592014	Treponema	Rikenellaceae_RC9_gut_group
Otu0050	Otu0056	0.212576	0.232888	Treponema	Rikenellaceae_RC9_gut_group
Otu0050	Otu0119	0.241597	0.654292	Treponema	UCG-010_ge
Otu0050	Otu0134	0.213565	0.917714	Treponema	Christensenellaceae_R-7_group
Otu0050	Otu0150	0.204938	0.619183	Treponema	UCG-010_ge
Otu0050	Otu0189	0.237994	1.34891	Treponema	UCG-010_ge
Otu0050	Otu0209	0.262816	0.803732	Treponema	Lachnospiraceae_unclassified
Otu0050	Otu0457	0.222628	0.946057	Treponema	F082_ge
Otu0051	Otu0003	0.413869	0.142928	Ruminococcaceae_unclassified	UCG-005
Otu0051	Otu0007	0.317388	0.123094	Ruminococcaceae_unclassified	UCG-005
Otu0051	Otu0009	0.408095	0.158271	Ruminococcaceae_unclassified	Ruminococcaceae_unclassified
Otu0051	Otu0010	0.356527	0.119973	Ruminococcaceae_unclassified	Facklamia
Otu0051	Otu0011	0.246835	0.155754	Ruminococcaceae_unclassified	Bifidobacterium
Otu0051	Otu0015	0.386353	0.184622	Ruminococcaceae_unclassified	Bacteroides
Otu0051	Otu0017	0.310007	0.178772	Ruminococcaceae_unclassified	Rikenellaceae_RC9_gut_group
Otu0051	Otu0019	0.280027	0.240562	Ruminococcaceae_unclassified	UCG-005
Otu0051	Otu0020	0.403555	0.196139	Ruminococcaceae_unclassified	Rikenellaceae_RC9_gut_group
Otu0051	Otu0023	0.315447	0.287696	Ruminococcaceae_unclassified	Lachnospiraceae_unclassified
Otu0051	Otu0030	0.344362	0.248936	Ruminococcaceae_unclassified	Christensenellaceae_R-7_group
Otu0051	Otu0039	0.296574	0.299013	Ruminococcaceae_unclassified	Aerococcaceae_unclassified
Otu0051	Otu0044	0.355066	0.306557	Ruminococcaceae_unclassified	Paludibacteraceae_unclassified
Otu0051	Otu0045	0.365879	0.461133	Ruminococcaceae_unclassified	Christensenellaceae_R-7_group
Otu0051	Otu0057	0.272032	0.187925	Ruminococcaceae_unclassified	Clostridium_sensu_stricto_1
Otu0051	Otu0059	0.399561	0.389427	Ruminococcaceae_unclassified	Christensenellaceae_R-7_group
Otu0051	Otu0066	0.443107	0.59409	Ruminococcaceae_unclassified	Monoglobus
Otu0051	Otu0068	0.349146	0.276431	Ruminococcaceae_unclassified	Lachnospiraceae_unclassified
Otu0051	Otu0072	0.334264	0.657563	Ruminococcaceae_unclassified	Dorea
Otu0051	Otu0081	0.315037	0.142434	Ruminococcaceae_unclassified	Lachnospiraceae_unclassified
Otu0051	Otu0082	0.315142	0.347119	Ruminococcaceae_unclassified	Christensenellaceae_R-7_group
Otu0051	Otu0088	0.401353	0.255422	Ruminococcaceae_unclassified	Oscillospirales_ge
Otu0051	Otu0090	0.370627	0.853129	Ruminococcaceae_unclassified	Christensenellaceae_R-7_group
Otu0051	Otu0115	0.291795	0.471485	Ruminococcaceae_unclassified	Gastranaerophilales_ge
Otu0051	Otu0116	0.272232	0.604544	Ruminococcaceae_unclassified	uncultured
Otu0051	Otu0122	0.271095	0.510379	Ruminococcaceae_unclassified	Oscillospirales_ge
Otu0051	Otu0123	0.255529	0.477904	Ruminococcaceae_unclassified	Brevibacterium
Otu0051	Otu0126	0.329971	0.534077	Ruminococcaceae_unclassified	UCG-005
Otu0051	Otu0137	0.30751	0.585027	Ruminococcaceae_unclassified	Frisingicoccus
Otu0051	Otu0188	0.274926	0.928794	Ruminococcaceae_unclassified	Coprococcus
Otu0051	Otu0199	0.295149	0.484394	Ruminococcaceae_unclassified	dgA-11_gut_group
Otu0051	Otu0203	0.269876	0.848315	Ruminococcaceae_unclassified	Lachnospiraceae_unclassified
Otu0051	Otu0206	0.234745	0.838395	Ruminococcaceae_unclassified	WCHB1-41_ge
Otu0051	Otu0208	0.278094	0.701	Ruminococcaceae_unclassified	Bacteroides
Otu0051	Otu0221	0.291801	0.773507	Ruminococcaceae_unclassified	Trueperella
Otu0051	Otu0229	0.243285	0.853385	Ruminococcaceae_unclassified	Monoglobus
Otu0051	Otu0247	0.294307	0.753457	Ruminococcaceae_unclassified	Acetitomaculum
Otu0051	Otu0308	0.204997	1.86917	Ruminococcaceae_unclassified	Christensenellaceae_R-7_group
Otu0051	Otu0521	0.286853	1.82495	Ruminococcaceae_unclassified	Erysipelotrichaceae_ge
Otu0052	Otu0004	0.413755	0.0605123	Dietzia	Glutamicibacter
Otu0052	Otu0016	0.495354	0.170214	Dietzia	Intrasporangiaceae_unclassified
Otu0052	Otu0018	0.214226	0.290608	Dietzia	Jeotgalicoccus
Otu0052	Otu0028	0.495465	0.244228	Dietzia	Brachybacterium
Otu0052	Otu0033	0.417617	0.171469	Dietzia	Ornithinimicrobium
Otu0052	Otu0039	0.318469	0.456425	Dietzia	Aerococcaceae_unclassified
Otu0052	Otu0041	0.467598	0.182514	Dietzia	Intrasporangiaceae_unclassified
Otu0052	Otu0080	0.31941	0.417869	Dietzia	Pseudomonas
Otu0052	Otu0113	0.21028	0.445904	Dietzia	Microbacteriaceae_unclassified
Otu0052	Otu0123	0.315403	0.757797	Dietzia	Brevibacterium
Otu0052	Otu0131	0.443566	0.543141	Dietzia	Xanthomonadaceae_unclassified
Otu0052	Otu0154	0.475326	0.492972	Dietzia	JG30-KF-CM45_ge
Otu0052	Otu0162	0.423858	0.578131	Dietzia	Flavobacterium
Otu0052	Otu0166	0.285445	0.63451	Dietzia	Facklamia
Otu0052	Otu0168	0.403919	0.495434	Dietzia	Luteimonas
Otu0052	Otu0185	0.307375	0.457455	Dietzia	Enteractinococcus
Otu0052	Otu0256	0.386097	0.945027	Dietzia	Marmoricola
Otu0052	Otu0283	0.376996	0.796643	Dietzia	Ornithinimicrobium
Otu0052	Otu0293	0.20929	1.53582	Dietzia	Alistipes
Otu0053	Otu0025	0.352157	0.205435	Ralstonia	Paucibacter
Otu0054	Otu0002	0.224876	0.0245218	Weissella	Aerococcus
Otu0054	Otu0060	0.240571	0.396875	Weissella	Corynebacterium
Otu0055	Otu0003	0.435514	0.128366	Alistipes	UCG-005
Otu0055	Otu0007	0.39209	0.192491	Alistipes	UCG-005
Otu0055	Otu0015	0.437514	0.216361	Alistipes	Bacteroides
Otu0055	Otu0017	0.434727	0.333151	Alistipes	Rikenellaceae_RC9_gut_group
Otu0055	Otu0019	0.344566	0.244656	Alistipes	UCG-005
Otu0055	Otu0020	0.458365	0.195984	Alistipes	Rikenellaceae_RC9_gut_group
Otu0055	Otu0022	0.409011	0.176137	Alistipes	Ruminobacter
Otu0055	Otu0023	0.373756	0.302651	Alistipes	Lachnospiraceae_unclassified
Otu0055	Otu0032	0.308624	0.231075	Alistipes	Lachnospiraceae_unclassified
Otu0055	Otu0043	0.39605	0.402969	Alistipes	Rikenellaceae_RC9_gut_group
Otu0055	Otu0044	0.435719	0.265746	Alistipes	Paludibacteraceae_unclassified
Otu0055	Otu0066	0.340631	0.450984	Alistipes	Monoglobus
Otu0055	Otu0067	0.390152	0.403012	Alistipes	Alistipes
Otu0055	Otu0076	0.362267	0.473078	Alistipes	Oscillospirales_ge
Otu0055	Otu0080	0.312455	0.392683	Alistipes	Pseudomonas
Otu0055	Otu0082	0.367784	0.296134	Alistipes	Christensenellaceae_R-7_group
Otu0055	Otu0090	0.332388	0.542506	Alistipes	Christensenellaceae_R-7_group
Otu0055	Otu0093	0.438222	0.459366	Alistipes	Bacteroides
Otu0055	Otu0097	0.368098	0.50139	Alistipes	Lachnospiraceae_unclassified
Otu0055	Otu0100	0.366962	0.7045	Alistipes	Bacteroidales_RF16_group_ge
Otu0055	Otu0102	0.434316	0.497429	Alistipes	uncultured
Otu0055	Otu0104	0.39001	0.402142	Alistipes	Oscillospirales_ge
Otu0055	Otu0108	0.398045	0.733542	Alistipes	Alistipes
Otu0055	Otu0119	0.385983	0.483083	Alistipes	UCG-010_ge
Otu0055	Otu0126	0.348058	0.46738	Alistipes	UCG-005
Otu0055	Otu0128	0.365635	0.647204	Alistipes	Clostridia_vadinBB60_group_ge
Otu0055	Otu0133	0.367095	0.75202	Alistipes	Alistipes
Otu0055	Otu0135	0.378033	1.06205	Alistipes	Akkermansia
Otu0055	Otu0136	0.3675	0.720878	Alistipes	uncultured_ge
Otu0055	Otu0141	0.35599	0.761168	Alistipes	uncultured_ge
Otu0055	Otu0142	0.342325	0.935472	Alistipes	UCG-010_ge
Otu0055	Otu0150	0.34462	0.629295	Alistipes	UCG-010_ge
Otu0055	Otu0170	0.343433	0.500264	Alistipes	UCG-010_ge
Otu0055	Otu0175	0.322295	0.517569	Alistipes	Lachnospiraceae_unclassified
Otu0055	Otu0184	0.340802	0.612676	Alistipes	WCHB1-41_ge
Otu0055	Otu0188	0.372066	0.83554	Alistipes	Coprococcus
Otu0055	Otu0192	0.29668	0.720002	Alistipes	Lachnospiraceae_unclassified
Otu0055	Otu0203	0.288555	1.14454	Alistipes	Lachnospiraceae_unclassified
Otu0055	Otu0210	0.246717	0.844263	Alistipes	Coprococcus
Otu0055	Otu0215	0.356113	0.835006	Alistipes	UCG-010_ge
Otu0055	Otu0218	0.283979	0.63912	Alistipes	Succinivibrio
Otu0055	Otu0243	0.238429	0.883124	Alistipes	Psychrobacter
Otu0055	Otu0293	0.333415	1.73866	Alistipes	Alistipes
Otu0055	Otu0296	0.303119	1.02498	Alistipes	UCG-010_ge
Otu0055	Otu0299	0.323761	1.61228	Alistipes	Monoglobus
Otu0055	Otu0300	0.28737	1.03359	Alistipes	UCG-010_ge
Otu0055	Otu0321	0.267316	1.17759	Alistipes	UCG-010_ge
Otu0055	Otu0333	0.279443	0.834198	Alistipes	Oscillospiraceae_unclassified
Otu0055	Otu0340	0.230451	0.481828	Alistipes	Lachnospiraceae_unclassified
Otu0055	Otu0351	0.263465	0.975474	Alistipes	UCG-010_ge
Otu0055	Otu0392	0.203813	0.729505	Alistipes	Clostridia_UCG-014_ge
Otu0055	Otu0414	0.28923	1.02335	Alistipes	uncultured
Otu0055	Otu0425	0.274562	1.57397	Alistipes	Prevotellaceae_unclassified
Otu0055	Otu0431	0.229211	1.8456	Alistipes	Oscillospirales_ge
Otu0055	Otu0434	0.208181	1.1459	Alistipes	WCHB1-41_ge
Otu0056	Otu0007	0.320651	0.180247	Rikenellaceae_RC9_gut_group	UCG-005
Otu0056	Otu0009	0.265766	0.21284	Rikenellaceae_RC9_gut_group	Ruminococcaceae_unclassified
Otu0056	Otu0011	0.229678	0.221469	Rikenellaceae_RC9_gut_group	Bifidobacterium
Otu0056	Otu0015	0.353001	0.207204	Rikenellaceae_RC9_gut_group	Bacteroides
Otu0056	Otu0017	0.351304	0.310034	Rikenellaceae_RC9_gut_group	Rikenellaceae_RC9_gut_group
Otu0056	Otu0019	0.353367	0.420395	Rikenellaceae_RC9_gut_group	UCG-005
Otu0056	Otu0022	0.32676	0.285669	Rikenellaceae_RC9_gut_group	Ruminobacter
Otu0056	Otu0023	0.362728	0.274641	Rikenellaceae_RC9_gut_group	Lachnospiraceae_unclassified
Otu0056	Otu0032	0.260095	0.469939	Rikenellaceae_RC9_gut_group	Lachnospiraceae_unclassified
Otu0056	Otu0043	0.355902	0.368704	Rikenellaceae_RC9_gut_group	Rikenellaceae_RC9_gut_group
Otu0056	Otu0044	0.386914	0.351791	Rikenellaceae_RC9_gut_group	Paludibacteraceae_unclassified
Otu0056	Otu0050	0.212576	0.0925188	Rikenellaceae_RC9_gut_group	Treponema
Otu0056	Otu0067	0.276586	0.644945	Rikenellaceae_RC9_gut_group	Alistipes
Otu0056	Otu0073	0.362464	0.633174	Rikenellaceae_RC9_gut_group	Rikenellaceae_RC9_gut_group
Otu0056	Otu0105	0.25075	0.625727	Rikenellaceae_RC9_gut_group	Prevotellaceae_unclassified
Otu0056	Otu0116	0.349246	0.687521	Rikenellaceae_RC9_gut_group	uncultured
Otu0056	Otu0134	0.254546	0.78271	Rikenellaceae_RC9_gut_group	Christensenellaceae_R-7_group
Otu0056	Otu0140	0.320541	0.571924	Rikenellaceae_RC9_gut_group	Parasutterella
Otu0056	Otu0142	0.31716	1.08277	Rikenellaceae_RC9_gut_group	UCG-010_ge
Otu0056	Otu0143	0.286229	0.652883	Rikenellaceae_RC9_gut_group	Lachnospiraceae_unclassified
Otu0056	Otu0149	0.253889	0.769789	Rikenellaceae_RC9_gut_group	Pseudomonas
Otu0056	Otu0186	0.286596	0.894399	Rikenellaceae_RC9_gut_group	UCG-010_ge
Otu0056	Otu0189	0.274298	0.912527	Rikenellaceae_RC9_gut_group	UCG-010_ge
Otu0056	Otu0198	0.245103	0.502612	Rikenellaceae_RC9_gut_group	uncultured
Otu0056	Otu0209	0.210936	0.628483	Rikenellaceae_RC9_gut_group	Lachnospiraceae_unclassified
Otu0056	Otu0215	0.313989	0.869876	Rikenellaceae_RC9_gut_group	UCG-010_ge
Otu0056	Otu0219	0.276269	1.10579	Rikenellaceae_RC9_gut_group	Prevotellaceae_unclassified
Otu0056	Otu0235	0.276716	1.00431	Rikenellaceae_RC9_gut_group	Clostridia_unclassified
Otu0056	Otu0271	0.256797	0.544697	Rikenellaceae_RC9_gut_group	UCG-010_ge
Otu0056	Otu0299	0.267287	1.71486	Rikenellaceae_RC9_gut_group	Monoglobus
Otu0056	Otu0300	0.238385	1.11137	Rikenellaceae_RC9_gut_group	UCG-010_ge
Otu0056	Otu0336	0.275278	1.35734	Rikenellaceae_RC9_gut_group	UCG-010_ge
Otu0057	Otu0003	0.306618	0.0749494	Clostridium_sensu_stricto_1	UCG-005
Otu0057	Otu0015	0.263194	0.188136	Clostridium_sensu_stricto_1	Bacteroides
Otu0057	Otu0044	0.260941	0.374752	Clostridium_sensu_stricto_1	Paludibacteraceae_unclassified
Otu0057	Otu0051	0.272032	0.315815	Clostridium_sensu_stricto_1	Ruminococcaceae_unclassified
Otu0057	Otu0061	0.310122	0.177301	Clostridium_sensu_stricto_1	Turicibacter
Otu0057	Otu0090	0.29654	0.536389	Clostridium_sensu_stricto_1	Christensenellaceae_R-7_group
Otu0057	Otu0099	0.254835	0.260626	Clostridium_sensu_stricto_1	Oscillospiraceae_unclassified
Otu0057	Otu0114	0.221156	0.444421	Clostridium_sensu_stricto_1	Bacteroides
Otu0057	Otu0116	0.249419	0.537024	Clostridium_sensu_stricto_1	uncultured
Otu0057	Otu0120	0.23447	0.507918	Clostridium_sensu_stricto_1	Lachnospiraceae_unclassified
Otu0057	Otu0137	0.308568	0.731801	Clostridium_sensu_stricto_1	Frisingicoccus
Otu0057	Otu0144	0.258777	0.565367	Clostridium_sensu_stricto_1	Blautia
Otu0057	Otu0194	0.240967	0.782631	Clostridium_sensu_stricto_1	UCG-009
Otu0057	Otu0295	0.203207	0.730646	Clostridium_sensu_stricto_1	UCG-010_ge
Otu0058	Otu0003	0.41414	0.130194	Rikenellaceae_RC9_gut_group	UCG-005
Otu0058	Otu0015	0.379076	0.275102	Rikenellaceae_RC9_gut_group	Bacteroides
Otu0058	Otu0017	0.362598	0.229324	Rikenellaceae_RC9_gut_group	Rikenellaceae_RC9_gut_group
Otu0058	Otu0019	0.317283	0.250868	Rikenellaceae_RC9_gut_group	UCG-005
Otu0058	Otu0020	0.399992	0.175972	Rikenellaceae_RC9_gut_group	Rikenellaceae_RC9_gut_group
Otu0058	Otu0022	0.350041	0.131788	Rikenellaceae_RC9_gut_group	Ruminobacter
Otu0058	Otu0023	0.376591	0.334604	Rikenellaceae_RC9_gut_group	Lachnospiraceae_unclassified
Otu0058	Otu0042	0.387564	0.406151	Rikenellaceae_RC9_gut_group	Rikenellaceae_RC9_gut_group
Otu0058	Otu0043	0.362619	0.350339	Rikenellaceae_RC9_gut_group	Rikenellaceae_RC9_gut_group
Otu0058	Otu0044	0.403158	0.319235	Rikenellaceae_RC9_gut_group	Paludibacteraceae_unclassified
Otu0058	Otu0066	0.345555	0.449986	Rikenellaceae_RC9_gut_group	Monoglobus
Otu0058	Otu0067	0.4492	0.458034	Rikenellaceae_RC9_gut_group	Alistipes
Otu0058	Otu0071	0.203147	0.381553	Rikenellaceae_RC9_gut_group	uncultured
Otu0058	Otu0074	0.350884	0.318357	Rikenellaceae_RC9_gut_group	NK4A214_group
Otu0058	Otu0106	0.292942	0.635953	Rikenellaceae_RC9_gut_group	Bacteroides
Otu0058	Otu0108	0.369308	0.637182	Rikenellaceae_RC9_gut_group	Alistipes
Otu0058	Otu0111	0.403186	0.545306	Rikenellaceae_RC9_gut_group	Oscillospirales_ge
Otu0058	Otu0112	0.361483	0.990411	Rikenellaceae_RC9_gut_group	Bacteroides
Otu0058	Otu0114	0.350969	0.426375	Rikenellaceae_RC9_gut_group	Bacteroides
Otu0058	Otu0120	0.337054	0.620297	Rikenellaceae_RC9_gut_group	Lachnospiraceae_unclassified
Otu0058	Otu0141	0.329028	0.68616	Rikenellaceae_RC9_gut_group	uncultured_ge
Otu0058	Otu0150	0.279786	0.870993	Rikenellaceae_RC9_gut_group	UCG-010_ge
Otu0058	Otu0151	0.294753	0.44088	Rikenellaceae_RC9_gut_group	Lachnospiraceae_unclassified
Otu0058	Otu0170	0.221336	0.539104	Rikenellaceae_RC9_gut_group	UCG-010_ge
Otu0058	Otu0174	0.324688	0.777203	Rikenellaceae_RC9_gut_group	Treponema
Otu0058	Otu0190	0.321455	0.972516	Rikenellaceae_RC9_gut_group	Oscillospirales_ge
Otu0058	Otu0191	0.3175	0.802107	Rikenellaceae_RC9_gut_group	Clostridia_unclassified
Otu0058	Otu0203	0.304893	1.02266	Rikenellaceae_RC9_gut_group	Lachnospiraceae_unclassified
Otu0058	Otu0210	0.271328	0.994856	Rikenellaceae_RC9_gut_group	Coprococcus
Otu0058	Otu0226	0.26746	0.649153	Rikenellaceae_RC9_gut_group	Erysipelatoclostridium
Otu0058	Otu0230	0.272011	0.917786	Rikenellaceae_RC9_gut_group	UCG-010_ge
Otu0058	Otu0232	0.296672	1.06186	Rikenellaceae_RC9_gut_group	dgA-11_gut_group
Otu0058	Otu0233	0.330475	1.1086	Rikenellaceae_RC9_gut_group	GWE2-31-10
Otu0058	Otu0240	0.335764	0.842171	Rikenellaceae_RC9_gut_group	Lachnospiraceae_unclassified
Otu0058	Otu0258	0.337535	1.42491	Rikenellaceae_RC9_gut_group	Lachnospiraceae_unclassified
Otu0058	Otu0259	0.265184	1.07669	Rikenellaceae_RC9_gut_group	UCG-010_ge
Otu0058	Otu0293	0.334061	1.50368	Rikenellaceae_RC9_gut_group	Alistipes
Otu0058	Otu0351	0.311994	1.10977	Rikenellaceae_RC9_gut_group	UCG-010_ge
Otu0058	Otu0383	0.241621	0.664601	Rikenellaceae_RC9_gut_group	Clostridia_unclassified
Otu0058	Otu0415	0.210937	1.33159	Rikenellaceae_RC9_gut_group	UCG-010_ge
Otu0058	Otu0428	0.292897	2.06313	Rikenellaceae_RC9_gut_group	Oscillospirales_ge
Otu0059	Otu0003	0.410068	0.127456	Christensenellaceae_R-7_group	UCG-005
Otu0059	Otu0007	0.33916	0.155637	Christensenellaceae_R-7_group	UCG-005
Otu0059	Otu0009	0.357252	0.128355	Christensenellaceae_R-7_group	Ruminococcaceae_unclassified
Otu0059	Otu0015	0.397405	0.204324	Christensenellaceae_R-7_group	Bacteroides
Otu0059	Otu0017	0.354658	0.281515	Christensenellaceae_R-7_group	Rikenellaceae_RC9_gut_group
Otu0059	Otu0019	0.281234	0.313824	Christensenellaceae_R-7_group	UCG-005
Otu0059	Otu0023	0.346082	0.365525	Christensenellaceae_R-7_group	Lachnospiraceae_unclassified
Otu0059	Otu0030	0.420657	0.313973	Christensenellaceae_R-7_group	Christensenellaceae_R-7_group
Otu0059	Otu0032	0.253278	0.255851	Christensenellaceae_R-7_group	Lachnospiraceae_unclassified
Otu0059	Otu0043	0.343747	0.380135	Christensenellaceae_R-7_group	Rikenellaceae_RC9_gut_group
Otu0059	Otu0045	0.355367	0.340716	Christensenellaceae_R-7_group	Christensenellaceae_R-7_group
Otu0059	Otu0051	0.399561	0.270747	Christensenellaceae_R-7_group	Ruminococcaceae_unclassified
Otu0059	Otu0066	0.418648	0.669824	Christensenellaceae_R-7_group	Monoglobus
Otu0059	Otu0067	0.379671	0.347543	Christensenellaceae_R-7_group	Alistipes
Otu0059	Otu0073	0.351672	0.520051	Christensenellaceae_R-7_group	Rikenellaceae_RC9_gut_group
Otu0059	Otu0088	0.429736	0.251311	Christensenellaceae_R-7_group	Oscillospirales_ge
Otu0059	Otu0090	0.406541	0.578737	Christensenellaceae_R-7_group	Christensenellaceae_R-7_group
Otu0059	Otu0101	0.310285	0.337312	Christensenellaceae_R-7_group	Acetitomaculum
Otu0059	Otu0102	0.37351	0.587674	Christensenellaceae_R-7_group	uncultured
Otu0059	Otu0107	0.334452	0.531728	Christensenellaceae_R-7_group	Oscillospirales_ge
Otu0059	Otu0115	0.34811	0.514994	Christensenellaceae_R-7_group	Gastranaerophilales_ge
Otu0059	Otu0122	0.357694	0.513544	Christensenellaceae_R-7_group	Oscillospirales_ge
Otu0059	Otu0126	0.334031	0.581856	Christensenellaceae_R-7_group	UCG-005
Otu0059	Otu0130	0.353612	0.659037	Christensenellaceae_R-7_group	Lachnospiraceae_unclassified
Otu0059	Otu0133	0.374039	0.822749	Christensenellaceae_R-7_group	Alistipes
Otu0059	Otu0135	0.42341	1.04787	Christensenellaceae_R-7_group	Akkermansia
Otu0059	Otu0151	0.242715	0.394697	Christensenellaceae_R-7_group	Lachnospiraceae_unclassified
Otu0059	Otu0152	0.20418	0.432605	Christensenellaceae_R-7_group	Alloiococcus
Otu0059	Otu0153	0.315812	0.829288	Christensenellaceae_R-7_group	Lachnospiraceae_unclassified
Otu0059	Otu0184	0.330102	0.761923	Christensenellaceae_R-7_group	WCHB1-41_ge
Otu0059	Otu0187	0.344497	0.568587	Christensenellaceae_R-7_group	Oscillibacter
Otu0059	Otu0190	0.359448	1.05913	Christensenellaceae_R-7_group	Oscillospirales_ge
Otu0059	Otu0194	0.342644	0.770194	Christensenellaceae_R-7_group	UCG-009
Otu0059	Otu0217	0.225534	0.900727	Christensenellaceae_R-7_group	Clostridia_UCG-014_ge
Otu0059	Otu0224	0.334221	0.608168	Christensenellaceae_R-7_group	Lachnoclostridium
Otu0059	Otu0258	0.338089	1.07532	Christensenellaceae_R-7_group	Lachnospiraceae_unclassified
Otu0059	Otu0269	0.237152	1.03285	Christensenellaceae_R-7_group	Firmicutes_unclassified
Otu0059	Otu0282	0.233665	0.531719	Christensenellaceae_R-7_group	Treponema
Otu0059	Otu0290	0.230746	0.892963	Christensenellaceae_R-7_group	UCG-010_ge
Otu0059	Otu0345	0.356816	0.97553	Christensenellaceae_R-7_group	Christensenellaceae_R-7_group
Otu0060	Otu0028	0.271555	0.171562	Corynebacterium	Brachybacterium
Otu0060	Otu0165	0.220723	0.512758	Corynebacterium	Rhodobacteraceae_unclassified
Otu0060	Otu0242	0.219491	0.664525	Corynebacterium	Lactobacillus
Otu0061	Otu0057	0.310122	0.343397	Turicibacter	Clostridium_sensu_stricto_1
Otu0062	Otu0009	0.266137	0.19814	NK4A214_group	Ruminococcaceae_unclassified
Otu0062	Otu0024	0.260833	0.145786	NK4A214_group	Lachnospiraceae_NK3A20_group
Otu0062	Otu0029	0.249695	0.400861	NK4A214_group	Lachnospiraceae_NK3A20_group
Otu0062	Otu0034	0.293132	0.384408	NK4A214_group	Christensenellaceae_R-7_group
Otu0062	Otu0036	0.229222	0.261435	NK4A214_group	Prevotella
Otu0062	Otu0049	0.261302	0.203087	NK4A214_group	Ruminococcus
Otu0062	Otu0077	0.303405	0.501895	NK4A214_group	Clostridia_UCG-014_ge
Otu0062	Otu0087	0.323671	0.761072	NK4A214_group	Acetitomaculum
Otu0062	Otu0110	0.245796	0.727531	NK4A214_group	Lachnospiraceae_NK3A20_group
Otu0062	Otu0281	0.262824	1.51322	NK4A214_group	Lachnospiraceae_ge
Otu0062	Otu0311	0.241519	2.31366	NK4A214_group	Ruminococcaceae_unclassified
Otu0062	Otu0380	0.294136	1.62489	NK4A214_group	UCG-005
Otu0063	Otu0010	0.327298	0.175988	Corynebacterium	Facklamia
Otu0063	Otu0044	0.215195	0.334046	Corynebacterium	Paludibacteraceae_unclassified
Otu0063	Otu0067	0.242747	0.420433	Corynebacterium	Alistipes
Otu0063	Otu0112	0.205865	0.655202	Corynebacterium	Bacteroides
Otu0064	Otu0001	-0.215713	-0.0237494	Ignavigranum	Staphylococcus
Otu0064	Otu0002	0.460648	0.0191839	Ignavigranum	Aerococcus
Otu0064	Otu0010	0.428265	0.267853	Ignavigranum	Facklamia
Otu0064	Otu0018	0.274709	0.293354	Ignavigranum	Jeotgalicoccus
Otu0064	Otu0063	0.298044	0.283718	Ignavigranum	Corynebacterium
Otu0064	Otu0428	0.237049	2.33887	Ignavigranum	Oscillospirales_ge
Otu0066	Otu0003	0.390457	0.136048	Monoglobus	UCG-005
Otu0066	Otu0007	0.323569	0.200239	Monoglobus	UCG-005
Otu0066	Otu0015	0.389075	0.286148	Monoglobus	Bacteroides
Otu0066	Otu0017	0.339455	0.189574	Monoglobus	Rikenellaceae_RC9_gut_group
Otu0066	Otu0019	0.304925	0.277363	Monoglobus	UCG-005
Otu0066	Otu0020	0.418222	0.192405	Monoglobus	Rikenellaceae_RC9_gut_group
Otu0066	Otu0022	0.304792	0.154052	Monoglobus	Ruminobacter
Otu0066	Otu0023	0.338955	0.293703	Monoglobus	Lachnospiraceae_unclassified
Otu0066	Otu0032	0.254277	0.323059	Monoglobus	Lachnospiraceae_unclassified
Otu0066	Otu0043	0.319468	0.546085	Monoglobus	Rikenellaceae_RC9_gut_group
Otu0066	Otu0045	0.353708	0.31126	Monoglobus	Christensenellaceae_R-7_group
Otu0066	Otu0051	0.443107	0.377889	Monoglobus	Ruminococcaceae_unclassified
Otu0066	Otu0055	0.340631	0.395547	Monoglobus	Alistipes
Otu0066	Otu0058	0.345555	0.358682	Monoglobus	Rikenellaceae_RC9_gut_group
Otu0066	Otu0059	0.418648	0.526717	Monoglobus	Christensenellaceae_R-7_group
Otu0066	Otu0067	0.33315	0.405072	Monoglobus	Alistipes
Otu0066	Otu0068	0.271925	0.277561	Monoglobus	Lachnospiraceae_unclassified
Otu0066	Otu0072	0.320993	0.353953	Monoglobus	Dorea
Otu0066	Otu0073	0.285046	0.448322	Monoglobus	Rikenellaceae_RC9_gut_group
Otu0066	Otu0074	0.262632	0.316084	Monoglobus	NK4A214_group
Otu0066	Otu0090	0.337516	0.53515	Monoglobus	Christensenellaceae_R-7_group
Otu0066	Otu0100	0.35936	0.580472	Monoglobus	Bacteroidales_RF16_group_ge
Otu0066	Otu0108	0.311029	0.519866	Monoglobus	Alistipes
Otu0066	Otu0112	0.341067	0.939755	Monoglobus	Bacteroides
Otu0066	Otu0126	0.35355	0.451863	Monoglobus	UCG-005
Otu0066	Otu0133	0.323464	0.879697	Monoglobus	Alistipes
Otu0066	Otu0134	0.28065	0.581993	Monoglobus	Christensenellaceae_R-7_group
Otu0066	Otu0135	0.339803	0.711211	Monoglobus	Akkermansia
Otu0066	Otu0141	0.305952	0.640678	Monoglobus	uncultured_ge
Otu0066	Otu0203	0.307401	1.17773	Monoglobus	Lachnospiraceae_unclassified
Otu0066	Otu0219	0.290532	0.896959	Monoglobus	Prevotellaceae_unclassified
Otu0066	Otu0221	0.244303	0.724791	Monoglobus	Trueperella
Otu0066	Otu0222	0.286585	0.789005	Monoglobus	Lachnospiraceae_FCS020_group
Otu0066	Otu0258	0.330337	1.10423	Monoglobus	Lachnospiraceae_unclassified
Otu0066	Otu0262	0.27199	0.95381	Monoglobus	Parabacteroides
Otu0066	Otu0357	0.206412	0.849704	Monoglobus	Lachnospiraceae_unclassified
Otu0066	Otu0473	0.207846	1.87764	Monoglobus	Lachnospiraceae_unclassified
Otu0067	Otu0003	0.403349	0.103273	Alistipes	UCG-005
Otu0067	Otu0009	0.25877	0.134801	Alistipes	Ruminococcaceae_unclassified
Otu0067	Otu0017	0.382134	0.362198	Alistipes	Rikenellaceae_RC9_gut_group
Otu0067	Otu0019	0.362162	0.420422	Alistipes	UCG-005
Otu0067	Otu0020	0.382224	0.146572	Alistipes	Rikenellaceae_RC9_gut_group
Otu0067	Otu0022	0.313041	0.224926	Alistipes	Ruminobacter
Otu0067	Otu0032	0.315919	0.39242	Alistipes	Lachnospiraceae_unclassified
Otu0067	Otu0043	0.381364	0.542823	Alistipes	Rikenellaceae_RC9_gut_group
Otu0067	Otu0055	0.390152	0.399399	Alistipes	Alistipes
Otu0067	Otu0056	0.276586	0.29717	Alistipes	Rikenellaceae_RC9_gut_group
Otu0067	Otu0058	0.4492	0.415849	Alistipes	Rikenellaceae_RC9_gut_group
Otu0067	Otu0063	0.242747	0.268732	Alistipes	Corynebacterium
Otu0067	Otu0066	0.33315	0.457923	Alistipes	Monoglobus
Otu0067	Otu0074	0.33743	0.352162	Alistipes	NK4A214_group
Otu0067	Otu0076	0.30307	0.489034	Alistipes	Oscillospirales_ge
Otu0067	Otu0102	0.353708	0.545031	Alistipes	uncultured
Otu0067	Otu0104	0.399685	0.50423	Alistipes	Oscillospirales_ge
Otu0067	Otu0105	0.276703	0.480974	Alistipes	Prevotellaceae_unclassified
Otu0067	Otu0112	0.425471	1.0423	Alistipes	Bacteroides
Otu0067	Otu0116	0.340047	0.372268	Alistipes	uncultured
Otu0067	Otu0117	0.248986	0.506878	Alistipes	Treponema
Otu0067	Otu0142	0.329943	0.872905	Alistipes	UCG-010_ge
Otu0067	Otu0143	0.291124	0.420887	Alistipes	Lachnospiraceae_unclassified
Otu0067	Otu0171	0.338341	0.793694	Alistipes	uncultured_ge
Otu0067	Otu0174	0.305946	0.61765	Alistipes	Treponema
Otu0067	Otu0179	0.261381	0.710367	Alistipes	uncultured
Otu0067	Otu0186	0.299996	0.762325	Alistipes	UCG-010_ge
Otu0067	Otu0235	0.294249	0.862234	Alistipes	Clostridia_unclassified
Otu0067	Otu0240	0.226157	0.785209	Alistipes	Lachnospiraceae_unclassified
Otu0067	Otu0245	0.287279	0.856858	Alistipes	Coprococcus
Otu0067	Otu0293	0.273213	1.38168	Alistipes	Alistipes
Otu0067	Otu0298	0.256082	1.18467	Alistipes	Alistipes
Otu0068	Otu0003	0.356954	0.100928	Lachnospiraceae_unclassified	UCG-005
Otu0068	Otu0023	0.34664	0.346105	Lachnospiraceae_unclassified	Lachnospiraceae_unclassified
Otu0068	Otu0042	0.321643	0.275946	Lachnospiraceae_unclassified	Rikenellaceae_RC9_gut_group
Otu0068	Otu0044	0.37207	0.367377	Lachnospiraceae_unclassified	Paludibacteraceae_unclassified
Otu0068	Otu0045	0.282463	0.450127	Lachnospiraceae_unclassified	Christensenellaceae_R-7_group
Otu0068	Otu0051	0.349146	0.303614	Lachnospiraceae_unclassified	Ruminococcaceae_unclassified
Otu0068	Otu0058	0.342514	0.38017	Lachnospiraceae_unclassified	Rikenellaceae_RC9_gut_group
Otu0068	Otu0066	0.271925	0.517075	Lachnospiraceae_unclassified	Monoglobus
Otu0068	Otu0072	0.24426	0.540187	Lachnospiraceae_unclassified	Dorea
Otu0068	Otu0100	0.342193	0.61577	Lachnospiraceae_unclassified	Bacteroidales_RF16_group_ge
Otu0068	Otu0106	0.286023	1.02708	Lachnospiraceae_unclassified	Bacteroides
Otu0068	Otu0111	0.27954	0.546496	Lachnospiraceae_unclassified	Oscillospirales_ge
Otu0068	Otu0133	0.302966	1.01896	Lachnospiraceae_unclassified	Alistipes
Otu0068	Otu0145	0.263976	0.724831	Lachnospiraceae_unclassified	Monoglobus
Otu0068	Otu0148	0.304468	0.629343	Lachnospiraceae_unclassified	UCG-010_ge
Otu0068	Otu0186	0.263339	0.674612	Lachnospiraceae_unclassified	UCG-010_ge
Otu0068	Otu0199	0.286591	0.477668	Lachnospiraceae_unclassified	dgA-11_gut_group
Otu0068	Otu0245	0.255906	1.01283	Lachnospiraceae_unclassified	Coprococcus
Otu0068	Otu0321	0.206119	1.53124	Lachnospiraceae_unclassified	UCG-010_ge
Otu0068	Otu0333	0.208822	1.08927	Lachnospiraceae_unclassified	Oscillospiraceae_unclassified
Otu0068	Otu0372	0.250865	1.31954	Lachnospiraceae_unclassified	Rikenellaceae_RC9_gut_group
Otu0068	Otu0521	0.233998	2.0348	Lachnospiraceae_unclassified	Erysipelotrichaceae_ge
Otu0071	Otu0003	0.263838	0.0881059	uncultured	UCG-005
Otu0071	Otu0007	0.230732	0.160948	uncultured	UCG-005
Otu0071	Otu0018	0.283232	0.245018	uncultured	Jeotgalicoccus
Otu0071	Otu0039	0.264884	0.325158	uncultured	Aerococcaceae_unclassified
Otu0071	Otu0043	0.20825	0.344394	uncultured	Rikenellaceae_RC9_gut_group
Otu0071	Otu0058	0.203147	0.372737	uncultured	Rikenellaceae_RC9_gut_group
Otu0071	Otu0120	0.249571	0.596899	uncultured	Lachnospiraceae_unclassified
Otu0071	Otu0126	0.248611	0.428444	uncultured	UCG-005
Otu0071	Otu0149	0.261777	0.613041	uncultured	Pseudomonas
Otu0071	Otu0221	0.24045	1.09657	uncultured	Trueperella
Otu0071	Otu0345	0.207535	1.12235	uncultured	Christensenellaceae_R-7_group
Otu0072	Otu0003	0.376901	0.111998	Dorea	UCG-005
Otu0072	Otu0018	0.238797	0.153742	Dorea	Jeotgalicoccus
Otu0072	Otu0020	0.338637	0.17732	Dorea	Rikenellaceae_RC9_gut_group
Otu0072	Otu0022	0.338694	0.140632	Dorea	Ruminobacter
Otu0072	Otu0023	0.3559	0.20922	Dorea	Lachnospiraceae_unclassified
Otu0072	Otu0025	-0.200357	-0.266783	Dorea	Paucibacter
Otu0072	Otu0030	0.336736	0.290894	Dorea	Christensenellaceae_R-7_group
Otu0072	Otu0032	0.292878	0.244185	Dorea	Lachnospiraceae_unclassified
Otu0072	Otu0038	0.35299	0.233149	Dorea	Bacteroides
Otu0072	Otu0044	0.323956	0.339839	Dorea	Paludibacteraceae_unclassified
Otu0072	Otu0045	0.324242	0.490267	Dorea	Christensenellaceae_R-7_group
Otu0072	Otu0051	0.334264	0.398186	Dorea	Ruminococcaceae_unclassified
Otu0072	Otu0066	0.320993	0.4134	Dorea	Monoglobus
Otu0072	Otu0068	0.24426	0.339953	Dorea	Lachnospiraceae_unclassified
Otu0072	Otu0071	0.205397	0.383188	Dorea	uncultured
Otu0072	Otu0082	0.338375	0.398949	Dorea	Christensenellaceae_R-7_group
Otu0072	Otu0120	0.327845	0.665306	Dorea	Lachnospiraceae_unclassified
Otu0072	Otu0158	0.303158	0.647391	Dorea	Oscillospirales_ge
Otu0072	Otu0170	0.211495	0.607942	Dorea	UCG-010_ge
Otu0072	Otu0179	0.218234	0.649492	Dorea	uncultured
Otu0072	Otu0203	0.270234	0.888281	Dorea	Lachnospiraceae_unclassified
Otu0072	Otu0215	0.205362	0.916661	Dorea	UCG-010_ge
Otu0072	Otu0226	0.317205	0.809798	Dorea	Erysipelatoclostridium
Otu0072	Otu0261	0.21274	0.949	Dorea	Flaviflexus
Otu0072	Otu0333	0.212063	0.880787	Dorea	Oscillospiraceae_unclassified
Otu0072	Otu0341	0.224691	1.09697	Dorea	Succinivibrio
Otu0073	Otu0003	0.361157	0.119317	Rikenellaceae_RC9_gut_group	UCG-005
Otu0073	Otu0017	0.304241	0.268466	Rikenellaceae_RC9_gut_group	Rikenellaceae_RC9_gut_group
Otu0073	Otu0019	0.33985	0.271887	Rikenellaceae_RC9_gut_group	UCG-005
Otu0073	Otu0022	0.336069	0.182651	Rikenellaceae_RC9_gut_group	Ruminobacter
Otu0073	Otu0023	0.324221	0.34008	Rikenellaceae_RC9_gut_group	Lachnospiraceae_unclassified
Otu0073	Otu0032	0.310439	0.339084	Rikenellaceae_RC9_gut_group	Lachnospiraceae_unclassified
Otu0073	Otu0038	0.369849	0.258464	Rikenellaceae_RC9_gut_group	Bacteroides
Otu0073	Otu0042	0.406815	0.352029	Rikenellaceae_RC9_gut_group	Rikenellaceae_RC9_gut_group
Otu0073	Otu0045	0.311665	0.369427	Rikenellaceae_RC9_gut_group	Christensenellaceae_R-7_group
Otu0073	Otu0056	0.362464	0.270641	Rikenellaceae_RC9_gut_group	Rikenellaceae_RC9_gut_group
Otu0073	Otu0059	0.351672	0.448989	Rikenellaceae_RC9_gut_group	Christensenellaceae_R-7_group
Otu0073	Otu0066	0.285046	0.450617	Rikenellaceae_RC9_gut_group	Monoglobus
Otu0073	Otu0074	0.331358	0.322747	Rikenellaceae_RC9_gut_group	NK4A214_group
Otu0073	Otu0075	0.344512	0.444366	Rikenellaceae_RC9_gut_group	Oscillospiraceae_unclassified
Otu0073	Otu0076	0.329447	0.64117	Rikenellaceae_RC9_gut_group	Oscillospirales_ge
Otu0073	Otu0096	0.349406	0.489449	Rikenellaceae_RC9_gut_group	Prevotellaceae_UCG-004
Otu0073	Otu0102	0.360155	0.800825	Rikenellaceae_RC9_gut_group	uncultured
Otu0073	Otu0106	0.331316	0.654856	Rikenellaceae_RC9_gut_group	Bacteroides
Otu0073	Otu0115	0.278086	0.595708	Rikenellaceae_RC9_gut_group	Gastranaerophilales_ge
Otu0073	Otu0119	0.337562	0.456215	Rikenellaceae_RC9_gut_group	UCG-010_ge
Otu0073	Otu0128	0.258517	0.548516	Rikenellaceae_RC9_gut_group	Clostridia_vadinBB60_group_ge
Otu0073	Otu0140	0.3361	0.595834	Rikenellaceae_RC9_gut_group	Parasutterella
Otu0073	Otu0142	0.340421	0.974378	Rikenellaceae_RC9_gut_group	UCG-010_ge
Otu0073	Otu0150	0.383902	0.932821	Rikenellaceae_RC9_gut_group	UCG-010_ge
Otu0073	Otu0155	0.261644	0.273143	Rikenellaceae_RC9_gut_group	Clostridium_sensu_stricto_1
Otu0073	Otu0174	0.324117	0.531133	Rikenellaceae_RC9_gut_group	Treponema
Otu0073	Otu0189	0.240495	0.903084	Rikenellaceae_RC9_gut_group	UCG-010_ge
Otu0073	Otu0206	0.35203	0.994665	Rikenellaceae_RC9_gut_group	WCHB1-41_ge
Otu0073	Otu0208	0.267027	0.652252	Rikenellaceae_RC9_gut_group	Bacteroides
Otu0073	Otu0211	0.320834	0.95534	Rikenellaceae_RC9_gut_group	uncultured_ge
Otu0073	Otu0219	0.263857	1.18526	Rikenellaceae_RC9_gut_group	Prevotellaceae_unclassified
Otu0073	Otu0232	0.262645	0.693321	Rikenellaceae_RC9_gut_group	dgA-11_gut_group
Otu0073	Otu0258	0.338489	1.30656	Rikenellaceae_RC9_gut_group	Lachnospiraceae_unclassified
Otu0073	Otu0295	0.296447	0.69066	Rikenellaceae_RC9_gut_group	UCG-010_ge
Otu0073	Otu0299	0.378879	1.65187	Rikenellaceae_RC9_gut_group	Monoglobus
Otu0073	Otu0324	0.315508	1.30776	Rikenellaceae_RC9_gut_group	Victivallaceae_ge
Otu0073	Otu0345	0.316984	1.30053	Rikenellaceae_RC9_gut_group	Christensenellaceae_R-7_group
Otu0073	Otu0346	0.215953	1.93344	Rikenellaceae_RC9_gut_group	Treponema
Otu0073	Otu0387	0.26995	1.4411	Rikenellaceae_RC9_gut_group	Alistipes
Otu0073	Otu0401	0.259684	1.09161	Rikenellaceae_RC9_gut_group	UCG-010_ge
Otu0074	Otu0003	0.345627	0.120878	NK4A214_group	UCG-005
Otu0074	Otu0023	0.309764	0.281186	NK4A214_group	Lachnospiraceae_unclassified
Otu0074	Otu0038	0.324437	0.278082	NK4A214_group	Bacteroides
Otu0074	Otu0058	0.350884	0.425985	NK4A214_group	Rikenellaceae_RC9_gut_group
Otu0074	Otu0066	0.262632	0.507998	NK4A214_group	Monoglobus
Otu0074	Otu0067	0.33743	0.597979	NK4A214_group	Alistipes
Otu0074	Otu0073	0.331358	0.593884	NK4A214_group	Rikenellaceae_RC9_gut_group
Otu0074	Otu0075	0.400217	0.419744	NK4A214_group	Oscillospiraceae_unclassified
Otu0074	Otu0077	0.29097	0.377879	NK4A214_group	Clostridia_UCG-014_ge
Otu0074	Otu0097	0.318963	0.632178	NK4A214_group	Lachnospiraceae_unclassified
Otu0074	Otu0115	0.24289	0.661503	NK4A214_group	Gastranaerophilales_ge
Otu0074	Otu0128	0.288409	0.773033	NK4A214_group	Clostridia_vadinBB60_group_ge
Otu0074	Otu0140	0.332521	0.685964	NK4A214_group	Parasutterella
Otu0074	Otu0148	0.329221	0.739299	NK4A214_group	UCG-010_ge
Otu0074	Otu0155	0.280867	0.299459	NK4A214_group	Clostridium_sensu_stricto_1
Otu0074	Otu0167	0.247818	0.58846	NK4A214_group	Christensenellaceae_R-7_group
Otu0074	Otu0211	0.316511	0.783435	NK4A214_group	uncultured_ge
Otu0074	Otu0258	0.339407	1.49281	NK4A214_group	Lachnospiraceae_unclassified
Otu0074	Otu0298	0.293983	1.58576	NK4A214_group	Alistipes
Otu0074	Otu0310	0.287893	1.33881	NK4A214_group	UCG-002
Otu0075	Otu0003	0.411372	0.114529	Oscillospiraceae_unclassified	UCG-005
Otu0075	Otu0007	0.359636	0.178177	Oscillospiraceae_unclassified	UCG-005
Otu0075	Otu0015	0.430376	0.234397	Oscillospiraceae_unclassified	Bacteroides
Otu0075	Otu0021	0.304446	0.0472931	Oscillospiraceae_unclassified	Atopostipes
Otu0075	Otu0023	0.41584	0.414491	Oscillospiraceae_unclassified	Lachnospiraceae_unclassified
Otu0075	Otu0038	0.404897	0.269282	Oscillospiraceae_unclassified	Bacteroides
Otu0075	Otu0042	0.402407	0.241152	Oscillospiraceae_unclassified	Rikenellaceae_RC9_gut_group
Otu0075	Otu0043	0.417863	0.357985	Oscillospiraceae_unclassified	Rikenellaceae_RC9_gut_group
Otu0075	Otu0055	0.338453	0.33382	Oscillospiraceae_unclassified	Alistipes
Otu0075	Otu0066	0.379954	0.473336	Oscillospiraceae_unclassified	Monoglobus
Otu0075	Otu0073	0.344512	0.741447	Oscillospiraceae_unclassified	Rikenellaceae_RC9_gut_group
Otu0075	Otu0074	0.400217	0.39042	Oscillospiraceae_unclassified	NK4A214_group
Otu0075	Otu0102	0.362294	0.662447	Oscillospiraceae_unclassified	uncultured
Otu0075	Otu0112	0.464747	0.779918	Oscillospiraceae_unclassified	Bacteroides
Otu0075	Otu0115	0.332789	0.60479	Oscillospiraceae_unclassified	Gastranaerophilales_ge
Otu0075	Otu0116	0.405458	0.472122	Oscillospiraceae_unclassified	uncultured
Otu0075	Otu0117	0.285946	0.458743	Oscillospiraceae_unclassified	Treponema
Otu0075	Otu0128	0.350913	0.701109	Oscillospiraceae_unclassified	Clostridia_vadinBB60_group_ge
Otu0075	Otu0135	0.37412	0.928142	Oscillospiraceae_unclassified	Akkermansia
Otu0075	Otu0140	0.345	0.677371	Oscillospiraceae_unclassified	Parasutterella
Otu0075	Otu0155	0.275328	0.312151	Oscillospiraceae_unclassified	Clostridium_sensu_stricto_1
Otu0075	Otu0188	0.404261	0.975976	Oscillospiraceae_unclassified	Coprococcus
Otu0075	Otu0190	0.376738	1.08685	Oscillospiraceae_unclassified	Oscillospirales_ge
Otu0075	Otu0194	0.343339	0.703432	Oscillospiraceae_unclassified	UCG-009
Otu0075	Otu0201	0.33036	1.18719	Oscillospiraceae_unclassified	Bacteroides
Otu0075	Otu0211	0.364999	0.866249	Oscillospiraceae_unclassified	uncultured_ge
Otu0075	Otu0228	0.358809	1.0656	Oscillospiraceae_unclassified	Oscillibacter
Otu0075	Otu0243	0.248483	0.765793	Oscillospiraceae_unclassified	Psychrobacter
Otu0075	Otu0300	0.306081	1.62058	Oscillospiraceae_unclassified	UCG-010_ge
Otu0075	Otu0309	0.296046	0.596325	Oscillospiraceae_unclassified	UCG-010_ge
Otu0075	Otu0331	0.256241	0.681204	Oscillospiraceae_unclassified	Carnobacteriaceae_unclassified
Otu0075	Otu0354	0.295057	1.0547	Oscillospiraceae_unclassified	dgA-11_gut_group
Otu0075	Otu0387	0.235013	1.19816	Oscillospiraceae_unclassified	Alistipes
Otu0075	Otu0434	0.264212	0.949755	Oscillospiraceae_unclassified	WCHB1-41_ge
Otu0075	Otu0482	0.234958	1.42872	Oscillospiraceae_unclassified	Lachnospiraceae_unclassified
Otu0076	Otu0003	0.362376	0.12439	Oscillospirales_ge	UCG-005
Otu0076	Otu0007	0.293889	0.162057	Oscillospirales_ge	UCG-005
Otu0076	Otu0015	0.326903	0.221824	Oscillospirales_ge	Bacteroides
Otu0076	Otu0017	0.297803	0.323296	Oscillospirales_ge	Rikenellaceae_RC9_gut_group
Otu0076	Otu0022	0.288551	0.164063	Oscillospirales_ge	Ruminobacter
Otu0076	Otu0023	0.338527	0.311207	Oscillospirales_ge	Lachnospiraceae_unclassified
Otu0076	Otu0030	0.318846	0.2573	Oscillospirales_ge	Christensenellaceae_R-7_group
Otu0076	Otu0042	0.358029	0.28414	Oscillospirales_ge	Rikenellaceae_RC9_gut_group
Otu0076	Otu0044	0.365888	0.41668	Oscillospirales_ge	Paludibacteraceae_unclassified
Otu0076	Otu0045	0.294984	0.352341	Oscillospirales_ge	Christensenellaceae_R-7_group
Otu0076	Otu0055	0.362267	0.435541	Oscillospirales_ge	Alistipes
Otu0076	Otu0066	0.299264	0.43717	Oscillospirales_ge	Monoglobus
Otu0076	Otu0067	0.30307	0.423032	Oscillospirales_ge	Alistipes
Otu0076	Otu0073	0.329447	0.56145	Oscillospirales_ge	Rikenellaceae_RC9_gut_group
Otu0076	Otu0084	0.352336	0.621802	Oscillospirales_ge	Desulfovibrionaceae_unclassified
Otu0076	Otu0097	0.398206	0.766087	Oscillospirales_ge	Lachnospiraceae_unclassified
Otu0076	Otu0108	0.259986	0.552789	Oscillospirales_ge	Alistipes
Otu0076	Otu0112	0.370656	0.772027	Oscillospirales_ge	Bacteroides
Otu0076	Otu0115	0.30595	0.652463	Oscillospirales_ge	Gastranaerophilales_ge
Otu0076	Otu0116	0.322601	0.530033	Oscillospirales_ge	uncultured
Otu0076	Otu0119	0.253908	0.58245	Oscillospirales_ge	UCG-010_ge
Otu0076	Otu0128	0.23879	0.634968	Oscillospirales_ge	Clostridia_vadinBB60_group_ge
Otu0076	Otu0134	0.264409	0.617977	Oscillospirales_ge	Christensenellaceae_R-7_group
Otu0076	Otu0140	0.339076	0.583139	Oscillospirales_ge	Parasutterella
Otu0076	Otu0142	0.246802	0.911674	Oscillospirales_ge	UCG-010_ge
Otu0076	Otu0158	0.334651	0.843359	Oscillospirales_ge	Oscillospirales_ge
Otu0076	Otu0164	0.274684	0.776478	Oscillospirales_ge	UCG-010_ge
Otu0076	Otu0179	0.260357	0.784797	Oscillospirales_ge	uncultured
Otu0076	Otu0186	0.241963	0.592731	Oscillospirales_ge	UCG-010_ge
Otu0076	Otu0203	0.269839	0.857878	Oscillospirales_ge	Lachnospiraceae_unclassified
Otu0076	Otu0211	0.272687	0.79933	Oscillospirales_ge	uncultured_ge
Otu0076	Otu0222	0.275089	0.874398	Oscillospirales_ge	Lachnospiraceae_FCS020_group
Otu0076	Otu0227	0.238188	0.576411	Oscillospirales_ge	UCG-010_ge
Otu0076	Otu0286	0.250121	0.677787	Oscillospirales_ge	UCG-010_ge
Otu0076	Otu0317	0.217842	1.00076	Oscillospirales_ge	Lachnospiraceae_unclassified
Otu0076	Otu0333	0.252728	1.06836	Oscillospirales_ge	Oscillospiraceae_unclassified
Otu0076	Otu0354	0.268812	1.14423	Oscillospirales_ge	dgA-11_gut_group
Otu0076	Otu0357	0.205107	0.735158	Oscillospirales_ge	Lachnospiraceae_unclassified
Otu0076	Otu0382	0.211889	1.78622	Oscillospirales_ge	Pygmaiobacter
Otu0076	Otu0431	0.244716	2.38797	Oscillospirales_ge	Oscillospirales_ge
Otu0077	Otu0009	0.299396	0.257561	Clostridia_UCG-014_ge	Ruminococcaceae_unclassified
Otu0077	Otu0024	0.282502	0.160677	Clostridia_UCG-014_ge	Lachnospiraceae_NK3A20_group
Otu0077	Otu0034	0.288277	0.354491	Clostridia_UCG-014_ge	Christensenellaceae_R-7_group
Otu0077	Otu0062	0.303405	0.515023	Clostridia_UCG-014_ge	NK4A214_group
Otu0077	Otu0074	0.29097	0.385504	Clostridia_UCG-014_ge	NK4A214_group
Otu0077	Otu0110	0.243157	0.602725	Clostridia_UCG-014_ge	Lachnospiraceae_NK3A20_group
Otu0077	Otu0158	0.225226	0.81078	Clostridia_UCG-014_ge	Oscillospirales_ge
Otu0077	Otu0159	0.279635	0.648983	Clostridia_UCG-014_ge	Lachnospiraceae_ge
Otu0077	Otu0177	0.286489	0.521171	Clostridia_UCG-014_ge	Saccharofermentans
Otu0077	Otu0224	0.222596	0.612029	Clostridia_UCG-014_ge	Lachnoclostridium
Otu0077	Otu0249	0.240861	0.986216	Clostridia_UCG-014_ge	Lachnospiraceae_unclassified
Otu0077	Otu0311	0.245466	2.95916	Clostridia_UCG-014_ge	Ruminococcaceae_unclassified
Otu0080	Otu0004	0.281927	0.0890615	Pseudomonas	Glutamicibacter
Otu0080	Otu0006	0.282076	0.104947	Pseudomonas	Acinetobacter
Otu0080	Otu0014	0.271067	0.065189	Pseudomonas	Solibacillus
Otu0080	Otu0016	0.298768	0.168175	Pseudomonas	Intrasporangiaceae_unclassified
Otu0080	Otu0018	0.26932	0.325173	Pseudomonas	Jeotgalicoccus
Otu0080	Otu0028	0.39134	0.201162	Pseudomonas	Brachybacterium
Otu0080	Otu0035	0.262536	0.316494	Pseudomonas	Jeotgalibaca
Otu0080	Otu0039	0.339991	0.43589	Pseudomonas	Aerococcaceae_unclassified
Otu0080	Otu0043	0.205191	0.560091	Pseudomonas	Rikenellaceae_RC9_gut_group
Otu0080	Otu0052	0.31941	0.496682	Pseudomonas	Dietzia
Otu0080	Otu0055	0.312455	0.76321	Pseudomonas	Alistipes
Otu0080	Otu0149	0.295043	1.13986	Pseudomonas	Pseudomonas
Otu0080	Otu0160	0.27894	0.637332	Pseudomonas	Marinospirillum
Otu0080	Otu0162	0.469887	0.923765	Pseudomonas	Flavobacterium
Otu0080	Otu0168	0.399335	1.1146	Pseudomonas	Luteimonas
Otu0080	Otu0206	0.2266	1.18801	Pseudomonas	WCHB1-41_ge
Otu0080	Otu0220	0.293259	1.1825	Pseudomonas	Halomonas
Otu0080	Otu0223	0.25738	1.53377	Pseudomonas	Oligella
Otu0080	Otu0243	0.261928	1.14752	Pseudomonas	Psychrobacter
Otu0080	Otu0293	0.209189	2.55951	Pseudomonas	Alistipes
Otu0080	Otu0371	0.213019	1.7003	Pseudomonas	UCG-010_ge
Otu0080	Otu0457	0.208857	2.55942	Pseudomonas	F082_ge
Otu0081	Otu0003	0.398069	0.120917	Lachnospiraceae_unclassified	UCG-005
Otu0081	Otu0020	0.354059	0.311752	Lachnospiraceae_unclassified	Rikenellaceae_RC9_gut_group
Otu0081	Otu0032	0.269391	0.566857	Lachnospiraceae_unclassified	Lachnospiraceae_unclassified
Otu0081	Otu0044	0.367654	0.539981	Lachnospiraceae_unclassified	Paludibacteraceae_unclassified
Otu0081	Otu0051	0.315037	0.519244	Lachnospiraceae_unclassified	Ruminococcaceae_unclassified
Otu0081	Otu0115	0.336295	0.877361	Lachnospiraceae_unclassified	Gastranaerophilales_ge
Otu0081	Otu0153	0.333454	0.676369	Lachnospiraceae_unclassified	Lachnospiraceae_unclassified
Otu0081	Otu0198	0.27665	1.04142	Lachnospiraceae_unclassified	uncultured
Otu0081	Otu0431	0.241518	2.8636	Lachnospiraceae_unclassified	Oscillospirales_ge
Otu0082	Otu0003	0.329271	0.104373	Christensenellaceae_R-7_group	UCG-005
Otu0082	Otu0007	0.29742	0.162169	Christensenellaceae_R-7_group	UCG-005
Otu0082	Otu0017	0.308183	0.211514	Christensenellaceae_R-7_group	Rikenellaceae_RC9_gut_group
Otu0082	Otu0019	0.292822	0.533312	Christensenellaceae_R-7_group	UCG-005
Otu0082	Otu0022	0.250956	0.173457	Christensenellaceae_R-7_group	Ruminobacter
Otu0082	Otu0025	-0.207725	-0.447778	Christensenellaceae_R-7_group	Paucibacter
Otu0082	Otu0032	0.236438	0.552083	Christensenellaceae_R-7_group	Lachnospiraceae_unclassified
Otu0082	Otu0034	0.312461	0.367705	Christensenellaceae_R-7_group	Christensenellaceae_R-7_group
Otu0082	Otu0038	0.394621	0.260799	Christensenellaceae_R-7_group	Bacteroides
Otu0082	Otu0045	0.342939	0.565005	Christensenellaceae_R-7_group	Christensenellaceae_R-7_group
Otu0082	Otu0051	0.315142	0.479338	Christensenellaceae_R-7_group	Ruminococcaceae_unclassified
Otu0082	Otu0055	0.367784	0.482021	Christensenellaceae_R-7_group	Alistipes
Otu0082	Otu0072	0.338375	0.83121	Christensenellaceae_R-7_group	Dorea
Otu0082	Otu0106	0.329456	0.615723	Christensenellaceae_R-7_group	Bacteroides
Otu0082	Otu0122	0.315385	0.888276	Christensenellaceae_R-7_group	Oscillospirales_ge
Otu0082	Otu0136	0.310872	0.86247	Christensenellaceae_R-7_group	uncultured_ge
Otu0082	Otu0149	0.224853	0.650961	Christensenellaceae_R-7_group	Pseudomonas
Otu0082	Otu0158	0.246286	0.585427	Christensenellaceae_R-7_group	Oscillospirales_ge
Otu0082	Otu0188	0.281533	1.24984	Christensenellaceae_R-7_group	Coprococcus
Otu0082	Otu0194	0.28678	0.852187	Christensenellaceae_R-7_group	UCG-009
Otu0082	Otu0198	0.327909	0.87834	Christensenellaceae_R-7_group	uncultured
Otu0082	Otu0206	0.319373	0.933758	Christensenellaceae_R-7_group	WCHB1-41_ge
Otu0082	Otu0229	0.287246	1.19473	Christensenellaceae_R-7_group	Monoglobus
Otu0082	Otu0247	0.262227	0.969431	Christensenellaceae_R-7_group	Acetitomaculum
Otu0082	Otu0300	0.270273	1.92147	Christensenellaceae_R-7_group	UCG-010_ge
Otu0082	Otu0315	0.22773	1.57451	Christensenellaceae_R-7_group	Lachnospiraceae_unclassified
Otu0084	Otu0003	0.325388	0.090312	Desulfovibrionaceae_unclassified	UCG-005
Otu0084	Otu0007	0.273234	0.178127	Desulfovibrionaceae_unclassified	UCG-005
Otu0084	Otu0015	0.382406	0.360678	Desulfovibrionaceae_unclassified	Bacteroides
Otu0084	Otu0017	0.329308	0.319845	Desulfovibrionaceae_unclassified	Rikenellaceae_RC9_gut_group
Otu0084	Otu0022	0.324775	0.216925	Desulfovibrionaceae_unclassified	Ruminobacter
Otu0084	Otu0023	0.356604	0.51018	Desulfovibrionaceae_unclassified	Lachnospiraceae_unclassified
Otu0084	Otu0029	0.257484	0.294539	Desulfovibrionaceae_unclassified	Lachnospiraceae_NK3A20_group
Otu0084	Otu0042	0.379495	0.34808	Desulfovibrionaceae_unclassified	Rikenellaceae_RC9_gut_group
Otu0084	Otu0043	0.364873	0.535552	Desulfovibrionaceae_unclassified	Rikenellaceae_RC9_gut_group
Otu0084	Otu0056	0.359723	0.332239	Desulfovibrionaceae_unclassified	Rikenellaceae_RC9_gut_group
Otu0084	Otu0058	0.335243	0.381366	Desulfovibrionaceae_unclassified	Rikenellaceae_RC9_gut_group
Otu0084	Otu0076	0.352336	0.848191	Desulfovibrionaceae_unclassified	Oscillospirales_ge
Otu0084	Otu0097	0.347399	0.734252	Desulfovibrionaceae_unclassified	Lachnospiraceae_unclassified
Otu0084	Otu0112	0.418155	1.20366	Desulfovibrionaceae_unclassified	Bacteroides
Otu0084	Otu0114	0.341285	0.469489	Desulfovibrionaceae_unclassified	Bacteroides
Otu0084	Otu0117	0.211104	0.478217	Desulfovibrionaceae_unclassified	Treponema
Otu0084	Otu0119	0.323953	0.600814	Desulfovibrionaceae_unclassified	UCG-010_ge
Otu0084	Otu0122	0.356039	0.875502	Desulfovibrionaceae_unclassified	Oscillospirales_ge
Otu0084	Otu0134	0.296392	0.746223	Desulfovibrionaceae_unclassified	Christensenellaceae_R-7_group
Otu0084	Otu0135	0.327855	0.859461	Desulfovibrionaceae_unclassified	Akkermansia
Otu0084	Otu0151	0.246011	0.67164	Desulfovibrionaceae_unclassified	Lachnospiraceae_unclassified
Otu0084	Otu0164	0.287484	0.815425	Desulfovibrionaceae_unclassified	UCG-010_ge
Otu0084	Otu0200	0.205808	0.729461	Desulfovibrionaceae_unclassified	Ruminococcaceae_unclassified
Otu0084	Otu0203	0.328777	0.938598	Desulfovibrionaceae_unclassified	Lachnospiraceae_unclassified
Otu0084	Otu0219	0.324203	1.16574	Desulfovibrionaceae_unclassified	Prevotellaceae_unclassified
Otu0084	Otu0227	0.277279	0.622333	Desulfovibrionaceae_unclassified	UCG-010_ge
Otu0084	Otu0230	0.31613	0.95727	Desulfovibrionaceae_unclassified	UCG-010_ge
Otu0084	Otu0231	0.314807	0.991542	Desulfovibrionaceae_unclassified	UCG-010_ge
Otu0084	Otu0299	0.34757	1.8468	Desulfovibrionaceae_unclassified	Monoglobus
Otu0085	Otu0006	0.200455	0.156903	Pseudomonas	Acinetobacter
Otu0086	Otu0004	0.578251	0.0472082	Bergeyella	Glutamicibacter
Otu0086	Otu0016	0.515621	0.074701	Bergeyella	Intrasporangiaceae_unclassified
Otu0086	Otu0028	0.383237	0.323138	Bergeyella	Brachybacterium
Otu0086	Otu0033	0.660313	0.197443	Bergeyella	Ornithinimicrobium
Otu0086	Otu0041	0.648178	0.232119	Bergeyella	Intrasporangiaceae_unclassified
Otu0086	Otu0052	0.428985	0.414497	Bergeyella	Dietzia
Otu0086	Otu0113	0.239228	0.856871	Bergeyella	Microbacteriaceae_unclassified
Otu0086	Otu0154	0.516339	0.340802	Bergeyella	JG30-KF-CM45_ge
Otu0086	Otu0223	0.234014	1.08138	Bergeyella	Oligella
Otu0086	Otu0256	0.461352	0.977332	Bergeyella	Marmoricola
Otu0086	Otu0283	0.39206	0.782585	Bergeyella	Ornithinimicrobium
Otu0086	Otu0292	0.247186	1.87842	Bergeyella	Empedobacter
Otu0087	Otu0009	0.320328	0.209496	Acetitomaculum	Ruminococcaceae_unclassified
Otu0087	Otu0024	0.345763	0.207371	Acetitomaculum	Lachnospiraceae_NK3A20_group
Otu0087	Otu0029	0.309563	0.584806	Acetitomaculum	Lachnospiraceae_NK3A20_group
Otu0087	Otu0034	0.275662	0.404839	Acetitomaculum	Christensenellaceae_R-7_group
Otu0087	Otu0036	0.303471	0.370268	Acetitomaculum	Prevotella
Otu0087	Otu0049	0.304566	0.199644	Acetitomaculum	Ruminococcus
Otu0087	Otu0062	0.323671	0.679419	Acetitomaculum	NK4A214_group
Otu0087	Otu0110	0.290921	0.878722	Acetitomaculum	Lachnospiraceae_NK3A20_group
Otu0087	Otu0177	0.251565	0.702471	Acetitomaculum	Saccharofermentans
Otu0087	Otu0183	0.228544	0.618267	Acetitomaculum	Clostridia_UCG-014_ge
Otu0087	Otu0281	0.382867	2.03829	Acetitomaculum	Lachnospiraceae_ge
Otu0087	Otu0311	0.220655	2.23927	Acetitomaculum	Ruminococcaceae_unclassified
Otu0087	Otu0428	0.203119	2.51537	Acetitomaculum	Oscillospirales_ge
Otu0088	Otu0009	0.303009	0.135415	Oscillospirales_ge	Ruminococcaceae_unclassified
Otu0088	Otu0030	0.309351	0.277942	Oscillospirales_ge	Christensenellaceae_R-7_group
Otu0088	Otu0051	0.401353	0.377116	Oscillospirales_ge	Ruminococcaceae_unclassified
Otu0088	Otu0059	0.429736	0.530119	Oscillospirales_ge	Christensenellaceae_R-7_group
Otu0088	Otu0101	0.409739	0.771047	Oscillospirales_ge	Acetitomaculum
Otu0088	Otu0104	0.201128	0.579617	Oscillospirales_ge	Oscillospirales_ge
Otu0088	Otu0136	0.207696	0.68526	Oscillospirales_ge	uncultured_ge
Otu0088	Otu0167	0.285215	0.76943	Oscillospirales_ge	Christensenellaceae_R-7_group
Otu0088	Otu0186	0.244383	0.931663	Oscillospirales_ge	UCG-010_ge
Otu0088	Otu0206	0.254165	0.810169	Oscillospirales_ge	WCHB1-41_ge
Otu0088	Otu0215	0.206184	0.998807	Oscillospirales_ge	UCG-010_ge
Otu0088	Otu0228	0.305925	1.54202	Oscillospirales_ge	Oscillibacter
Otu0090	Otu0003	0.388732	0.111062	Christensenellaceae_R-7_group	UCG-005
Otu0090	Otu0009	0.30944	0.111365	Christensenellaceae_R-7_group	Ruminococcaceae_unclassified
Otu0090	Otu0011	0.279027	0.148002	Christensenellaceae_R-7_group	Bifidobacterium
Otu0090	Otu0017	0.299124	0.221048	Christensenellaceae_R-7_group	Rikenellaceae_RC9_gut_group
Otu0090	Otu0030	0.426253	0.386847	Christensenellaceae_R-7_group	Christensenellaceae_R-7_group
Otu0090	Otu0051	0.370627	0.378266	Christensenellaceae_R-7_group	Ruminococcaceae_unclassified
Otu0090	Otu0055	0.332388	0.372206	Christensenellaceae_R-7_group	Alistipes
Otu0090	Otu0059	0.406541	0.393346	Christensenellaceae_R-7_group	Christensenellaceae_R-7_group
Otu0090	Otu0066	0.337516	0.420356	Christensenellaceae_R-7_group	Monoglobus
Otu0090	Otu0133	0.364503	0.702889	Christensenellaceae_R-7_group	Alistipes
Otu0090	Otu0135	0.374332	0.802806	Christensenellaceae_R-7_group	Akkermansia
Otu0090	Otu0137	0.346753	0.644176	Christensenellaceae_R-7_group	Frisingicoccus
Otu0090	Otu0141	0.35356	0.947629	Christensenellaceae_R-7_group	uncultured_ge
Otu0090	Otu0142	0.297001	0.812569	Christensenellaceae_R-7_group	UCG-010_ge
Otu0090	Otu0145	0.330406	0.739724	Christensenellaceae_R-7_group	Monoglobus
Otu0090	Otu0190	0.343186	1.08775	Christensenellaceae_R-7_group	Oscillospirales_ge
Otu0090	Otu0224	0.307022	0.589727	Christensenellaceae_R-7_group	Lachnoclostridium
Otu0090	Otu0229	0.289292	0.827974	Christensenellaceae_R-7_group	Monoglobus
Otu0090	Otu0293	0.271609	1.78584	Christensenellaceae_R-7_group	Alistipes
Otu0090	Otu0297	0.281934	1.46963	Christensenellaceae_R-7_group	Monoglobus
Otu0090	Otu0308	0.328261	1.35576	Christensenellaceae_R-7_group	Christensenellaceae_R-7_group
Otu0090	Otu0340	0.263558	0.585114	Christensenellaceae_R-7_group	Lachnospiraceae_unclassified
Otu0090	Otu0346	0.250427	1.49038	Christensenellaceae_R-7_group	Treponema
Otu0090	Otu0396	0.277209	1.1888	Christensenellaceae_R-7_group	UCG-010_ge
Otu0090	Otu0434	0.231638	1.12019	Christensenellaceae_R-7_group	WCHB1-41_ge
Otu0090	Otu0473	0.303043	2.14671	Christensenellaceae_R-7_group	Lachnospiraceae_unclassified
Otu0093	Otu0003	0.373597	0.0883469	Bacteroides	UCG-005
Otu0093	Otu0015	0.397755	0.23494	Bacteroides	Bacteroides
Otu0093	Otu0017	0.3499	0.263932	Bacteroides	Rikenellaceae_RC9_gut_group
Otu0093	Otu0035	0.272837	0.557319	Bacteroides	Jeotgalibaca
Otu0093	Otu0038	0.350901	0.356152	Bacteroides	Bacteroides
Otu0093	Otu0042	0.378807	0.368472	Bacteroides	Rikenellaceae_RC9_gut_group
Otu0093	Otu0055	0.438222	0.738979	Bacteroides	Alistipes
Otu0093	Otu0100	0.334934	0.602284	Bacteroides	Bacteroidales_RF16_group_ge
Otu0093	Otu0111	0.403395	0.612949	Bacteroides	Oscillospirales_ge
Otu0093	Otu0114	0.371993	0.436314	Bacteroides	Bacteroides
Otu0093	Otu0126	0.382786	0.658626	Bacteroides	UCG-005
Otu0093	Otu0135	0.415615	1.48547	Bacteroides	Akkermansia
Otu0093	Otu0170	0.267865	0.696708	Bacteroides	UCG-010_ge
Otu0093	Otu0184	0.293921	0.743661	Bacteroides	WCHB1-41_ge
Otu0093	Otu0194	0.295382	0.764548	Bacteroides	UCG-009
Otu0093	Otu0273	0.253885	0.638727	Bacteroides	UCG-010_ge
Otu0093	Otu0297	0.264149	1.25847	Bacteroides	Monoglobus
Otu0093	Otu0321	0.255532	1.94707	Bacteroides	UCG-010_ge
Otu0093	Otu0354	0.297412	1.23171	Bacteroides	dgA-11_gut_group
Otu0093	Otu0382	0.221159	1.78356	Bacteroides	Pygmaiobacter
Otu0093	Otu0387	0.288691	1.08034	Bacteroides	Alistipes
Otu0093	Otu0414	0.283048	1.92705	Bacteroides	uncultured
Otu0096	Otu0003	0.354007	0.103027	Prevotellaceae_UCG-004	UCG-005
Otu0096	Otu0007	0.327513	0.23869	Prevotellaceae_UCG-004	UCG-005
Otu0096	Otu0015	0.42282	0.439005	Prevotellaceae_UCG-004	Bacteroides
Otu0096	Otu0017	0.338408	0.352713	Prevotellaceae_UCG-004	Rikenellaceae_RC9_gut_group
Otu0096	Otu0030	0.394868	0.390655	Prevotellaceae_UCG-004	Christensenellaceae_R-7_group
Otu0096	Otu0073	0.349406	0.597873	Prevotellaceae_UCG-004	Rikenellaceae_RC9_gut_group
Otu0096	Otu0122	0.377915	0.553699	Prevotellaceae_UCG-004	Oscillospirales_ge
Otu0096	Otu0132	0.304729	0.338773	Prevotellaceae_UCG-004	Alloprevotella
Otu0096	Otu0135	0.367149	1.06388	Prevotellaceae_UCG-004	Akkermansia
Otu0096	Otu0148	0.309022	0.904165	Prevotellaceae_UCG-004	UCG-010_ge
Otu0096	Otu0150	0.363107	1.26668	Prevotellaceae_UCG-004	UCG-010_ge
Otu0096	Otu0174	0.360611	0.945188	Prevotellaceae_UCG-004	Treponema
Otu0096	Otu0175	0.327526	0.673948	Prevotellaceae_UCG-004	Lachnospiraceae_unclassified
Otu0096	Otu0177	0.252405	0.771597	Prevotellaceae_UCG-004	Saccharofermentans
Otu0096	Otu0203	0.382068	1.2618	Prevotellaceae_UCG-004	Lachnospiraceae_unclassified
Otu0096	Otu0231	0.355281	1.74777	Prevotellaceae_UCG-004	UCG-010_ge
Otu0096	Otu0251	0.216281	0.982815	Prevotellaceae_UCG-004	Lachnospiraceae_unclassified
Otu0096	Otu0293	0.349265	1.66586	Prevotellaceae_UCG-004	Alistipes
Otu0096	Otu0297	0.289661	1.25825	Prevotellaceae_UCG-004	Monoglobus
Otu0096	Otu0346	0.201158	1.61829	Prevotellaceae_UCG-004	Treponema
Otu0096	Otu0396	0.285987	1.43374	Prevotellaceae_UCG-004	UCG-010_ge
Otu0096	Otu0521	0.278214	2.24728	Prevotellaceae_UCG-004	Erysipelotrichaceae_ge
Otu0097	Otu0003	0.349901	0.0921689	Lachnospiraceae_unclassified	UCG-005
Otu0097	Otu0007	0.37952	0.188722	Lachnospiraceae_unclassified	UCG-005
Otu0097	Otu0015	0.405598	0.249062	Lachnospiraceae_unclassified	Bacteroides
Otu0097	Otu0017	0.366402	0.311027	Lachnospiraceae_unclassified	Rikenellaceae_RC9_gut_group
Otu0097	Otu0018	0.280159	0.161133	Lachnospiraceae_unclassified	Jeotgalicoccus
Otu0097	Otu0019	0.315354	0.227091	Lachnospiraceae_unclassified	UCG-005
Otu0097	Otu0022	0.35158	0.156114	Lachnospiraceae_unclassified	Ruminobacter
Otu0097	Otu0023	0.386994	0.293832	Lachnospiraceae_unclassified	Lachnospiraceae_unclassified
Otu0097	Otu0038	0.335579	0.292643	Lachnospiraceae_unclassified	Bacteroides
Otu0097	Otu0055	0.368098	0.37271	Lachnospiraceae_unclassified	Alistipes
Otu0097	Otu0076	0.398206	0.611373	Lachnospiraceae_unclassified	Oscillospirales_ge
Otu0097	Otu0084	0.347399	0.404413	Lachnospiraceae_unclassified	Desulfovibrionaceae_unclassified
Otu0097	Otu0106	0.413722	0.879934	Lachnospiraceae_unclassified	Bacteroides
Otu0097	Otu0122	0.297381	0.422686	Lachnospiraceae_unclassified	Oscillospirales_ge
Otu0097	Otu0135	0.344721	0.826119	Lachnospiraceae_unclassified	Akkermansia
Otu0097	Otu0142	0.2413	0.813303	Lachnospiraceae_unclassified	UCG-010_ge
Otu0097	Otu0148	0.335836	0.674174	Lachnospiraceae_unclassified	UCG-010_ge
Otu0097	Otu0150	0.288122	0.696491	Lachnospiraceae_unclassified	UCG-010_ge
Otu0097	Otu0153	0.313891	0.890728	Lachnospiraceae_unclassified	Lachnospiraceae_unclassified
Otu0097	Otu0164	0.30107	1.05106	Lachnospiraceae_unclassified	UCG-010_ge
Otu0097	Otu0190	0.348964	1.06309	Lachnospiraceae_unclassified	Oscillospirales_ge
Otu0097	Otu0198	0.317363	0.530813	Lachnospiraceae_unclassified	uncultured
Otu0097	Otu0199	0.350015	0.4958	Lachnospiraceae_unclassified	dgA-11_gut_group
Otu0097	Otu0201	0.373326	0.906584	Lachnospiraceae_unclassified	Bacteroides
Otu0097	Otu0210	0.379566	1.15383	Lachnospiraceae_unclassified	Coprococcus
Otu0097	Otu0213	0.252996	0.757302	Lachnospiraceae_unclassified	Lachnospiraceae_unclassified
Otu0097	Otu0230	0.352341	1.04273	Lachnospiraceae_unclassified	UCG-010_ge
Otu0097	Otu0231	0.371993	1.4827	Lachnospiraceae_unclassified	UCG-010_ge
Otu0097	Otu0259	0.288355	0.913123	Lachnospiraceae_unclassified	UCG-010_ge
Otu0097	Otu0272	0.323343	1.02101	Lachnospiraceae_unclassified	UCG-009
Otu0097	Otu0324	0.320286	1.35887	Lachnospiraceae_unclassified	Victivallaceae_ge
Otu0097	Otu0425	0.239258	1.57918	Lachnospiraceae_unclassified	Prevotellaceae_unclassified
Otu0098	Otu0014	0.233262	0.113846	Oscillospirales_ge	Solibacillus
Otu0098	Otu0015	0.315004	0.265403	Oscillospirales_ge	Bacteroides
Otu0098	Otu0020	0.343131	0.321864	Oscillospirales_ge	Rikenellaceae_RC9_gut_group
Otu0098	Otu0022	0.261259	0.287284	Oscillospirales_ge	Ruminobacter
Otu0098	Otu0111	0.270055	0.621751	Oscillospirales_ge	Oscillospirales_ge
Otu0098	Otu0114	0.307245	0.503129	Oscillospirales_ge	Bacteroides
Otu0098	Otu0151	0.214713	0.357476	Oscillospirales_ge	Lachnospiraceae_unclassified
Otu0098	Otu0167	0.292187	0.784766	Oscillospirales_ge	Christensenellaceae_R-7_group
Otu0098	Otu0215	0.308543	0.978792	Oscillospirales_ge	UCG-010_ge
Otu0098	Otu0222	0.266583	0.91246	Oscillospirales_ge	Lachnospiraceae_FCS020_group
Otu0098	Otu0297	0.207254	1.26443	Oscillospirales_ge	Monoglobus
Otu0098	Otu0343	0.212472	0.766249	Oscillospirales_ge	Lachnospiraceae_unclassified
Otu0099	Otu0003	0.271971	0.114946	Oscillospiraceae_unclassified	UCG-005
Otu0099	Otu0015	0.321463	0.320978	Oscillospiraceae_unclassified	Bacteroides
Otu0099	Otu0017	0.261117	0.328834	Oscillospiraceae_unclassified	Rikenellaceae_RC9_gut_group
Otu0099	Otu0019	0.300778	0.233685	Oscillospiraceae_unclassified	UCG-005
Otu0099	Otu0057	0.254835	0.558949	Oscillospiraceae_unclassified	Clostridium_sensu_stricto_1
Otu0099	Otu0096	0.238288	0.633749	Oscillospiraceae_unclassified	Prevotellaceae_UCG-004
Otu0099	Otu0116	0.281259	0.747846	Oscillospiraceae_unclassified	uncultured
Otu0099	Otu0120	0.32883	0.576747	Oscillospiraceae_unclassified	Lachnospiraceae_unclassified
Otu0099	Otu0133	0.288428	0.907134	Oscillospiraceae_unclassified	Alistipes
Otu0099	Otu0210	0.246772	2.03782	Oscillospiraceae_unclassified	Coprococcus
Otu0099	Otu0217	0.211257	1.04887	Oscillospiraceae_unclassified	Clostridia_UCG-014_ge
Otu0099	Otu0228	0.280578	1.55267	Oscillospiraceae_unclassified	Oscillibacter
Otu0099	Otu0291	0.261125	0.869569	Oscillospiraceae_unclassified	Lachnospiraceae_unclassified
Otu0100	Otu0003	0.333782	0.0993701	Bacteroidales_RF16_group_ge	UCG-005
Otu0100	Otu0007	0.332309	0.177569	Bacteroidales_RF16_group_ge	UCG-005
Otu0100	Otu0015	0.340101	0.324866	Bacteroidales_RF16_group_ge	Bacteroides
Otu0100	Otu0017	0.378393	0.328007	Bacteroidales_RF16_group_ge	Rikenellaceae_RC9_gut_group
Otu0100	Otu0020	0.40301	0.287671	Bacteroidales_RF16_group_ge	Rikenellaceae_RC9_gut_group
Otu0100	Otu0022	0.293894	0.23525	Bacteroidales_RF16_group_ge	Ruminobacter
Otu0100	Otu0023	0.311591	0.326916	Bacteroidales_RF16_group_ge	Lachnospiraceae_unclassified
Otu0100	Otu0030	0.350849	0.320494	Bacteroidales_RF16_group_ge	Christensenellaceae_R-7_group
Otu0100	Otu0035	0.246651	0.318815	Bacteroidales_RF16_group_ge	Jeotgalibaca
Otu0100	Otu0038	0.360627	0.291008	Bacteroidales_RF16_group_ge	Bacteroides
Otu0100	Otu0042	0.373844	0.320106	Bacteroidales_RF16_group_ge	Rikenellaceae_RC9_gut_group
Otu0100	Otu0043	0.387555	0.636618	Bacteroidales_RF16_group_ge	Rikenellaceae_RC9_gut_group
Otu0100	Otu0044	0.373721	0.463126	Bacteroidales_RF16_group_ge	Paludibacteraceae_unclassified
Otu0100	Otu0055	0.366962	0.601178	Bacteroidales_RF16_group_ge	Alistipes
Otu0100	Otu0066	0.35936	0.526666	Bacteroidales_RF16_group_ge	Monoglobus
Otu0100	Otu0068	0.342193	0.369939	Bacteroidales_RF16_group_ge	Lachnospiraceae_unclassified
Otu0100	Otu0093	0.334934	0.517171	Bacteroidales_RF16_group_ge	Bacteroides
Otu0100	Otu0108	0.366885	0.79352	Bacteroidales_RF16_group_ge	Alistipes
Otu0100	Otu0112	0.377698	0.88438	Bacteroidales_RF16_group_ge	Bacteroides
Otu0100	Otu0115	0.349261	0.731897	Bacteroidales_RF16_group_ge	Gastranaerophilales_ge
Otu0100	Otu0116	0.38939	0.60637	Bacteroidales_RF16_group_ge	uncultured
Otu0100	Otu0126	0.361864	0.501609	Bacteroidales_RF16_group_ge	UCG-005
Otu0100	Otu0133	0.340552	0.953065	Bacteroidales_RF16_group_ge	Alistipes
Otu0100	Otu0137	0.30609	0.831333	Bacteroidales_RF16_group_ge	Frisingicoccus
Otu0100	Otu0141	0.354134	0.718448	Bacteroidales_RF16_group_ge	uncultured_ge
Otu0100	Otu0148	0.34158	0.864214	Bacteroidales_RF16_group_ge	UCG-010_ge
Otu0100	Otu0170	0.273811	0.721045	Bacteroidales_RF16_group_ge	UCG-010_ge
Otu0100	Otu0184	0.399136	1.04488	Bacteroidales_RF16_group_ge	WCHB1-41_ge
Otu0100	Otu0190	0.332633	1.03876	Bacteroidales_RF16_group_ge	Oscillospirales_ge
Otu0100	Otu0191	0.312226	0.916887	Bacteroidales_RF16_group_ge	Clostridia_unclassified
Otu0100	Otu0215	0.344534	0.867547	Bacteroidales_RF16_group_ge	UCG-010_ge
Otu0100	Otu0258	0.358194	1.57389	Bacteroidales_RF16_group_ge	Lachnospiraceae_unclassified
Otu0100	Otu0297	0.270126	1.1921	Bacteroidales_RF16_group_ge	Monoglobus
Otu0100	Otu0321	0.262474	1.56766	Bacteroidales_RF16_group_ge	UCG-010_ge
Otu0100	Otu0327	0.246425	1.41093	Bacteroidales_RF16_group_ge	UCG-010_ge
Otu0100	Otu0357	0.23384	0.82383	Bacteroidales_RF16_group_ge	Lachnospiraceae_unclassified
Otu0100	Otu0372	0.214561	1.09709	Bacteroidales_RF16_group_ge	Rikenellaceae_RC9_gut_group
Otu0100	Otu0374	0.268221	1.70419	Bacteroidales_RF16_group_ge	Incertae_Sedis
Otu0101	Otu0059	0.310285	0.424209	Acetitomaculum	Christensenellaceae_R-7_group
Otu0101	Otu0088	0.409739	0.497779	Acetitomaculum	Oscillospirales_ge
Otu0101	Otu0104	0.239489	0.539641	Acetitomaculum	Oscillospirales_ge
Otu0101	Otu0120	0.264325	0.928366	Acetitomaculum	Lachnospiraceae_unclassified
Otu0101	Otu0133	0.283643	0.904527	Acetitomaculum	Alistipes
Otu0101	Otu0167	0.305856	0.792407	Acetitomaculum	Christensenellaceae_R-7_group
Otu0101	Otu0174	0.286298	0.740069	Acetitomaculum	Treponema
Otu0101	Otu0224	0.243261	0.952054	Acetitomaculum	Lachnoclostridium
Otu0101	Otu0245	0.273391	1.29135	Acetitomaculum	Coprococcus
Otu0101	Otu0345	0.316563	1.60975	Acetitomaculum	Christensenellaceae_R-7_group
Otu0101	Otu0521	0.275033	2.05581	Acetitomaculum	Erysipelotrichaceae_ge
Otu0102	Otu0003	0.319442	0.0774574	uncultured	UCG-005
Otu0102	Otu0017	0.367349	0.277029	uncultured	Rikenellaceae_RC9_gut_group
Otu0102	Otu0019	0.297122	0.297221	uncultured	UCG-005
Otu0102	Otu0020	0.403507	0.175419	uncultured	Rikenellaceae_RC9_gut_group
Otu0102	Otu0043	0.354675	0.386676	uncultured	Rikenellaceae_RC9_gut_group
Otu0102	Otu0045	0.325485	0.491447	uncultured	Christensenellaceae_R-7_group
Otu0102	Otu0055	0.434316	0.473052	uncultured	Alistipes
Otu0102	Otu0059	0.37351	0.599314	uncultured	Christensenellaceae_R-7_group
Otu0102	Otu0067	0.353708	0.529014	uncultured	Alistipes
Otu0102	Otu0073	0.360155	0.748807	uncultured	Rikenellaceae_RC9_gut_group
Otu0102	Otu0075	0.362294	0.368399	uncultured	Oscillospiraceae_unclassified
Otu0102	Otu0090	0.344484	0.60902	uncultured	Christensenellaceae_R-7_group
Otu0102	Otu0106	0.318054	0.856422	uncultured	Bacteroides
Otu0102	Otu0107	0.343504	0.504074	uncultured	Oscillospirales_ge
Otu0102	Otu0116	0.367442	0.631901	uncultured	uncultured
Otu0102	Otu0153	0.283079	1.3455	uncultured	Lachnospiraceae_unclassified
Otu0102	Otu0164	0.378295	0.693109	uncultured	UCG-010_ge
Otu0102	Otu0190	0.308476	1.04997	uncultured	Oscillospirales_ge
Otu0102	Otu0211	0.422204	0.71914	uncultured	uncultured_ge
Otu0102	Otu0230	0.312556	0.917661	uncultured	UCG-010_ge
Otu0102	Otu0290	0.318929	1.82833	uncultured	UCG-010_ge
Otu0102	Otu0299	0.319894	1.39184	uncultured	Monoglobus
Otu0102	Otu0324	0.284274	1.44668	uncultured	Victivallaceae_ge
Otu0102	Otu0346	0.293753	1.68792	uncultured	Treponema
Otu0102	Otu0371	0.315867	1.92898	uncultured	UCG-010_ge
Otu0102	Otu0394	0.262356	1.00585	uncultured	Bacilli_unclassified
Otu0102	Otu0456	0.239051	1.50418	uncultured	Clostridia_unclassified
Otu0104	Otu0003	0.336435	0.114467	Oscillospirales_ge	UCG-005
Otu0104	Otu0015	0.374483	0.314385	Oscillospirales_ge	Bacteroides
Otu0104	Otu0030	0.269217	0.410404	Oscillospirales_ge	Christensenellaceae_R-7_group
Otu0104	Otu0045	0.305002	0.357085	Oscillospirales_ge	Christensenellaceae_R-7_group
Otu0104	Otu0055	0.39001	0.620477	Oscillospirales_ge	Alistipes
Otu0104	Otu0067	0.399685	0.672816	Oscillospirales_ge	Alistipes
Otu0104	Otu0088	0.201128	0.420553	Oscillospirales_ge	Oscillospirales_ge
Otu0104	Otu0101	0.239489	0.583554	Oscillospirales_ge	Acetitomaculum
Otu0104	Otu0167	0.270834	0.687925	Oscillospirales_ge	Christensenellaceae_R-7_group
Otu0104	Otu0186	0.311939	0.999401	Oscillospirales_ge	UCG-010_ge
Otu0104	Otu0199	0.292904	0.613312	Oscillospirales_ge	dgA-11_gut_group
Otu0104	Otu0203	0.272268	0.93579	Oscillospirales_ge	Lachnospiraceae_unclassified
Otu0104	Otu0222	0.271961	1.2965	Oscillospirales_ge	Lachnospiraceae_FCS020_group
Otu0105	Otu0003	0.318597	0.0873654	Prevotellaceae_unclassified	UCG-005
Otu0105	Otu0007	0.253776	0.199246	Prevotellaceae_unclassified	UCG-005
Otu0105	Otu0011	0.236516	0.167889	Prevotellaceae_unclassified	Bifidobacterium
Otu0105	Otu0017	0.31556	0.359964	Prevotellaceae_unclassified	Rikenellaceae_RC9_gut_group
Otu0105	Otu0019	0.26181	0.310681	Prevotellaceae_unclassified	UCG-005
Otu0105	Otu0020	0.319581	0.220697	Prevotellaceae_unclassified	Rikenellaceae_RC9_gut_group
Otu0105	Otu0022	0.290024	0.262255	Prevotellaceae_unclassified	Ruminobacter
Otu0105	Otu0023	0.352586	0.418254	Prevotellaceae_unclassified	Lachnospiraceae_unclassified
Otu0105	Otu0032	0.249999	0.291604	Prevotellaceae_unclassified	Lachnospiraceae_unclassified
Otu0105	Otu0035	0.2425	0.367259	Prevotellaceae_unclassified	Jeotgalibaca
Otu0105	Otu0043	0.318904	0.536116	Prevotellaceae_unclassified	Rikenellaceae_RC9_gut_group
Otu0105	Otu0056	0.25075	0.459427	Prevotellaceae_unclassified	Rikenellaceae_RC9_gut_group
Otu0105	Otu0067	0.276703	0.774284	Prevotellaceae_unclassified	Alistipes
Otu0105	Otu0084	0.328452	0.570287	Prevotellaceae_unclassified	Desulfovibrionaceae_unclassified
Otu0105	Otu0107	0.269184	0.570942	Prevotellaceae_unclassified	Oscillospirales_ge
Otu0105	Otu0116	0.314573	0.645992	Prevotellaceae_unclassified	uncultured
Otu0105	Otu0119	0.225625	0.638174	Prevotellaceae_unclassified	UCG-010_ge
Otu0105	Otu0126	0.296213	0.544633	Prevotellaceae_unclassified	UCG-005
Otu0105	Otu0134	0.242821	1.08312	Prevotellaceae_unclassified	Christensenellaceae_R-7_group
Otu0105	Otu0143	0.292433	0.933509	Prevotellaceae_unclassified	Lachnospiraceae_unclassified
Otu0105	Otu0145	0.27626	0.89029	Prevotellaceae_unclassified	Monoglobus
Otu0105	Otu0179	0.246095	1.09413	Prevotellaceae_unclassified	uncultured
Otu0105	Otu0186	0.215396	0.851921	Prevotellaceae_unclassified	UCG-010_ge
[truncated: 3,562 more rows]
