# Supplementary material for: A longitudinal census of the bacterial community in raw milk correlated with Staphylococcus aureus clinical mastitis infections in dairy cattle
Source: Anim Microbiome. 2022 Nov 24;4:59. doi: 10.1186/s42523-022-00211-x (PMC9701008; doi:10.1186/s42523-022-00211-x)
Supplement: Supplementary file 6 — Additional file 6: Table S5. Bacterial species/strains and their relative abundance (%) found in three milk samples from the shotgun metagenomic sequneces [file 42523_2022_211_MOESM6_ESM.xlsx]

## Sheet: 190507C7Q2
Species/Strain	Contig	Relative abundance (%)
Mycobacterium kansasii 824	23	0.00423221
Sphingopyxis terrae NBRC 15098	2	0.000368018
Mogibacterium pumilum	3	0.000552028
Rhodopseudomonas palustris BisB5	3	0.000552028
Prevotella enoeca	2	0.000368018
Staphylococcus succinus	257	0.0472904
Staphylococcus pasteuri	9	0.00165608
Mycobacterium aurum	2	0.000368018
Paracoccus yeei	26	0.00478424
Thermobispora bispora DSM 43833	2	0.000368018
Bacillus cereus R309803	463	0.0851963
Corynebacterium variabile DSM 44702	14	0.00257613
Staphylococcus xylosus	516049	94.9578
Olsenella umbonata	4	0.000736037
Acinetobacter lwoffii	70	0.0128806
Ichthyobacterium seriolicida	3	0.000552028
Arthrobacter sp. PAMC 25486	2	0.000368018
Mycobacterium gilvum	3	0.000552028
Acinetobacter baumannii	3	0.000552028
Hydrogenophaga sp. PBC	2	0.000368018
Glutamicibacter arilaitensis	7	0.00128806
Janthinobacterium svalbardensis	3	0.000552028
Bacillus anthracis	2	0.000368018
Aeromonas hydrophila	2	0.000368018
Confluentimicrobium sp. EMB200-NS6	2	0.000368018
Sphingomonas koreensis	2	0.000368018
Lactococcus garvieae	9	0.00165608
Agrobacterium sp. RAC06	2	0.000368018
Pseudomonas fluorescens	3	0.000552028
Bacillus cereus m1293	2	0.000368018
Burkholderia pseudomallei 1710a	2	0.000368018
Mycobacterium phlei	2	0.000368018
Shewanella putrefaciens 200	2	0.000368018
Pseudomonas protegens	2	0.000368018
Enterobacter cloacae	219	0.040298
Mycobacterium tuberculosis	8	0.00147207
Nitrobacter winogradskyi Nb-255	2	0.000368018
Staphylococcus simiae	7	0.00128806
Microbacterium foliorum	2	0.000368018
Staphylococcus condimenti	206	0.0379059
Pseudoxanthomonas suwonensis 11-1	3	0.000552028
Phaeobacter piscinae	3	0.000552028
Microbacterium sp. TPU 3598	2	0.000368018
Pseudomonas stutzeri A1501	6	0.00110406
Mycobacterium tuberculosis H37Rv	7	0.00128806
Cutibacterium acnes	275	0.0506025
Actinomyces oris	6	0.00110406
Pseudomonas fragi	9	0.00165608
Bacteroides helcogenes P 36-108	4	0.000736037
Haemophilus parainfluenzae T3T1	4	0.000736037
Pseudomonas pseudoalcaligenes	3	0.000552028
Paracoccus contaminans	3	0.000552028
Jeotgalicoccus saudimassiliensis	2	0.000368018
Acinetobacter johnsonii XBB1	7	0.00128806
Bacillus subtilis	2	0.000368018
Veillonella parvula	6	0.00110406
Bifidobacterium pseudolongum PV8-2	13	0.00239212
Methylobacterium extorquens	6	0.00110406
Streptococcus mitis	9	0.00165608
Mycobacterium tuberculosis K	8	0.00147207
Neisseria meningitidis	6	0.00110406
Acinetobacter junii	4	0.000736037
Acinetobacter sp. TTH0-4	2	0.000368018
Sphingobium sp. SYK-6	3	0.000552028
Bifidobacterium adolescentis	2	0.000368018
Acinetobacter equi	3	0.000552028
Dinoroseobacter shibae DFL 12 = DSM 16493	2	0.000368018
Aeromonas media WS	2	0.000368018
Psychrobacter sp. PRwf-1	3	0.000552028
Bacteroides vulgatus	2	0.000368018
Bifidobacterium pseudolongum	20	0.00368018
Streptomyces sviceus ATCC 29083	2	0.000368018
Corynebacterium glutamicum R	2	0.000368018
Lacunisphaera limnophila	3	0.000552028
Jeotgalibaca sp. PTS2502	5	0.000920046
Phycicoccus dokdonensis	3	0.000552028
Tessaracoccus flavescens	3	0.000552028
Rothia dentocariosa ATCC 17931	2	0.000368018
Mycoplasma conjunctivae	10	0.00184009
Staphylococcus sp. AntiMn-1	247	0.0454503
Chryseobacterium taklimakanense	2	0.000368018
Serinicoccus sp. JLT9	4	0.000736037
Pantoea rwandensis	2	0.000368018
Tessaracoccus flavus	5	0.000920046
Haemophilus influenzae	2	0.000368018
Staphylococcus argenteus	2	0.000368018
Ruminococcus champanellensis 18P13 = JCM 17042	2	0.000368018
Nocardioides sp. JS614	5	0.000920046
Corynebacterium riegelii	2	0.000368018
Streptococcus mitis B6	3	0.000552028
Brevundimonas naejangsanensis	2	0.000368018
Kocuria palustris	10	0.00184009
Pseudomonas parafulva	2	0.000368018
Enterobacter hormaechei subsp. hormaechei	2	0.000368018
Neomicrococcus aestuarii	4	0.000736037
Kocuria flava	10	0.00184009
Streptococcus oralis subsp. tigurinus	6	0.00110406
Staphylococcus carnosus subsp. carnosus TM300	44	0.00809641
Serratia marcescens FGI94	2	0.000368018
Gordonibacter urolithinfaciens	2	0.000368018
Acinetobacter pittii	2	0.000368018
Pseudomonas stutzeri DSM 4166	5	0.000920046
Streptococcus sp. A12	2	0.000368018
Kocuria turfanensis	2	0.000368018
Pseudomonas stutzeri	32	0.0058883
Staphylococcus haemolyticus	97	0.0178489
Sphingobacterium mizutaii	3	0.000552028
Shewanella sp. ANA-3	9	0.00165608
Corynebacterium maris DSM 45190	7	0.00128806
Macrococcus sp. IME1552	105	0.019321
Borrelia crocidurae DOU	5	0.000920046
Janibacter indicus	49	0.00901645
Streptomyces sp. TLI_053	2	0.000368018
Pseudomonas mendocina S5.2	2	0.000368018
Auricoccus indicus	3	0.000552028
Lactobacillus delbrueckii	2	0.000368018
Lactobacillus gasseri	2	0.000368018
Escherichia coli	2	0.000368018
Amycolatopsis methanolica 239	2	0.000368018
Pseudoxanthomonas spadix BD-a59	2	0.000368018
Alcanivorax sp. N3-7A	159	0.0292575
Pseudomonas mendocina ymp	2	0.000368018
Brachybacterium ginsengisoli	9	0.00165608
Xanthomonas campestris	7	0.00128806
Neisseria sicca	4	0.000736037
Corynebacterium camporealensis	11	0.0020241
Stenotrophomonas maltophilia	2	0.000368018
Acinetobacter sp. NCu2D-2	5	0.000920046
Pimelobacter simplex	3	0.000552028
Nitrosococcus oceani ATCC 19707	2	0.000368018
Staphylococcus equorum	616	0.11335
Arthrobacter sp. YC-RL1	4	0.000736037
Microbacterium pygmaeum	2	0.000368018
Cutibacterium granulosum	39	0.00717636
Moraxella osloensis	3	0.000552028
Staphylococcus capitis	4	0.000736037
Bifidobacterium angulatum	3	0.000552028
Nitrosococcus watsonii C-113	2	0.000368018
Corynebacterium crudilactis	4	0.000736037
Pseudomonas aeruginosa	2	0.000368018
Borrelia crocidurae	13	0.00239212
Acinetobacter schindleri	50	0.00920046
Ralstonia insidiosa	3	0.000552028
Finegoldia magna ATCC 53516	3	0.000552028
Corynebacterium humireducens NBRC 106098 = DSM 45392	3	0.000552028
Prevotella melaninogenica	7	0.00128806
Brevibacterium linens	6	0.00110406
Pseudomonas stutzeri CCUG 29243	20	0.00368018
Staphylococcus carnosus	38	0.00699235
Pseudomonas syringae group	2	0.000368018
Rothia mucilaginosa	4	0.000736037
Capnocytophaga leadbetteri	11	0.0020241
Glutamicibacter arilaitensis Re117	49	0.00901645
Aerococcus urinaeequi	10	0.00184009
Brachybacterium sp. VR2415	5	0.000920046
Streptomyces collinus Tu 365	2	0.000368018
Nocardioides sp. CF8	13	0.00239212
Pseudomonas antarctica	2	0.000368018
Staphylococcus lugdunensis	6	0.00110406
Acidovorax sp. KKS102	5	0.000920046
Plantibacter flavus	2	0.000368018
Mycobacterium kansasii	111	0.020425
Bordetella bronchiseptica	6	0.00110406
Pseudomonas fluorescens group	2	0.000368018
Shewanella sp. FDAARGOS_354	17	0.00312816
Micrococcus luteus	6	0.00110406
Clostridium botulinum	3	0.000552028
Streptococcus sp. oral taxon 064	2	0.000368018
Rhodovulum sulfidophilum	2	0.000368018
Methylobacterium populi BJ001	3	0.000552028
Verrucomicrobia bacterium IMCC26134	3	0.000552028
Luteimonas sp. 100111	7	0.00128806
Synechococcus sp. NIES-970	2	0.000368018
Corynebacterium falsenii DSM 44353	3	0.000552028
Acinetobacter lwoffii WJ10621	5	0.000920046
Luteimonas sp. JM171	2	0.000368018
Brachybacterium faecium DSM 4810	7	0.00128806
Microbacterium paraoxydans	4	0.000736037
Streptomyces xiamenensis	2	0.000368018
Bradyrhizobium erythrophlei	3	0.000552028
Streptococcus oralis Uo5	2	0.000368018
Psychrobacter sp. P11G3	2	0.000368018
Bacillus cereus	104	0.019137
Staphylococcus aureus	258	0.0474744
Terrabacteria group	76	0.0139847
Libanicoccus massiliensis	4	0.000736037
Staphylococcus nepalensis	492	0.0905325
Staphylococcus epidermidis	129	0.0237372
Pseudomonas sp. LPH1	4	0.000736037
Flavobacterium communis	2	0.000368018
Atopobium parvulum DSM 20469	6	0.00110406
Sphingopyxis sp. 113P3	2	0.000368018
Cellulomonas fimi ATCC 484	2	0.000368018
Methylocystis bryophila	3	0.000552028
Eubacterium sulci ATCC 35585	2	0.000368018
Nocardioides dokdonensis FR1436	3	0.000552028
Staphylococcus saprophyticus	760	0.139847
Cutibacterium acnes subsp. acnes	11	0.0020241
Acidiphilium multivorum AIU301	13	0.00239212
Mycobacterium stephanolepidis	3	0.000552028
Vibrio cholerae	2	0.000368018
Propionibacterium acnes TypeIA2 P.acn17	7	0.00128806
Megasphaera elsdenii 14-14	2	0.000368018
Stigmatella aurantiaca DW4/3-1	3	0.000552028
Pseudarthrobacter sulfonivorans	2	0.000368018
Neisseria elongata subsp. glycolytica ATCC 29315	2	0.000368018
Prevotella dentalis DSM 3688	4	0.000736037
Staphylococcus epidermidis RP62A	20	0.00368018
Pseudomonas mendocina	8	0.00147207
Mycobacterium chimaera	28	0.00515226
Pseudomonas brenneri	2	0.000368018
Kocuria rhizophila	4	0.000736037
Streptomyces vietnamensis	2	0.000368018
Pseudomonas sihuiensis	4	0.000736037
Burkholderia dolosa PC543	28	0.00515226
Alistipes shahii WAL 8301	2	0.000368018
Streptomyces sp. Tu6071	2	0.000368018
Mycobacterium bovis	3	0.000552028
Acinetobacter venetianus VE-C3	2	0.000368018
Pseudomonas mediterranea	2	0.000368018
Streptococcus thermophilus	2	0.000368018
Staphylococcus saprophyticus subsp. saprophyticus ATCC 15305	602	0.110774
Corynebacterium glutamicum	7	0.00128806
Shewanella bicestrii	4	0.000736037
Streptococcus oralis	4	0.000736037
Blautia hansenii DSM 20583	2	0.000368018
Klebsiella pneumoniae subsp. pneumoniae	15	0.00276014
Pseudomonas fluorescens SS101	3	0.000552028
Staphylococcus capitis subsp. capitis	4	0.000736037
Labrenzia aggregata	2	0.000368018
Micromonospora purpureochromogenes	2	0.000368018

## Sheet: 190923C74Q1
Species/Strain	Contig	Relative abundance (%)
Mycobacterium tuberculosis K	3	0.0307787
Mycobacterium kansasii 824	23	0.23597
Corynebacterium variabile DSM 44702	3	0.0307787
Rhodopseudomonas palustris BisB5	3	0.0307787
Lactobacillus paracasei	3	0.0307787
Prevotella enoeca	2	0.0205191
Bacillus cereus	85	0.872063
Staphylococcus aureus	26	0.266749
Staphylococcus epidermidis PM221	50	0.512978
Streptococcus sp. I-G2	2	0.0205191
Corynebacterium maris DSM 45190	3	0.0307787
Alcanivorax sp. N3-7A	85	0.872063
Rubrivivax gelatinosus IL144	2	0.0205191
Psychrobacter sp. PRwf-1	22	0.22571
Bacillus cereus R309803	394	4.04227
Verrucomicrobia bacterium	2	0.0205191
Mycoplasma hyopneumoniae	2	0.0205191
Staphylococcus xylosus	370	3.79604
Libanicoccus massiliensis	5	0.0512978
Staphylococcus epidermidis	5842	59.9364
Acinetobacter lwoffii	10	0.102596
Klebsiella pneumoniae	2	0.0205191
Staphylococcus nepalensis	2	0.0205191
Bifidobacterium pseudolongum	3	0.0307787
Streptomyces sviceus ATCC 29083	2	0.0205191
Corynebacterium stationis	7	0.071817
Staphylococcus equorum	21	0.215451
Methylobacterium extorquens	4	0.0410383
Acinetobacter baumannii	2	0.0205191
Staphylococcus saprophyticus	4	0.0410383
Sphingopyxis macrogoltabida	2	0.0205191
Acidiphilium multivorum AIU301	13	0.133374
Staphylococcus capitis	4	0.0410383
Salmonella enterica	5	0.0512978
Terrabacteria group	4	0.0410383
Sphingomonas koreensis	2	0.0205191
Aerococcus viridans	29	0.297527
Psychrobacter sp. AntiMn-1	3	0.0307787
Lactococcus piscium	2	0.0205191
Mycoplasma conjunctivae	10	0.102596
Staphylococcus sp. AntiMn-1	4	0.0410383
Streptomyces albulus ZPM	2	0.0205191
Serinicoccus sp. JLT9	2	0.0205191
Borrelia crocidurae	18	0.184672
Staphylococcus epidermidis ATCC 12228	76	0.779727
Thermoanaerobacter siderophilus SR4	2	0.0205191
Cutibacterium granulosum	2	0.0205191
Acinetobacter schindleri	5	0.0512978
Prevotella dentalis DSM 3688	4	0.0410383
Micrococcus luteus	2	0.0205191
Kytococcus sedentarius DSM 20547	4	0.0410383
Lactobacillus casei group	2	0.0205191
Aerococcus urinaeequi	197	2.02113
Mycobacterium chimaera	26	0.266749
Staphylococcus epidermidis RP62A	27	0.277008
Streptomyces vietnamensis	2	0.0205191
Kocuria palustris	4	0.0410383
Mycobacterium bovis	7	0.071817
Staphylococcus lugdunensis	8	0.0820765
Salmonella bongori	4	0.0410383
Mycobacterium tuberculosis	6	0.0615574
Mycobacterium kansasii	96	0.984918
Serratia marcescens FGI94	3	0.0307787
Bordetella bronchiseptica	13	0.133374
Sphingobium herbicidovorans	2	0.0205191
Paraburkholderia caribensis	2	0.0205191
Enterobacter cloacae	244	2.50333
Streptomyces pristinaespiralis ATCC 25486	6	0.0615574
Neisseria gonorrhoeae	2	0.0205191
Mycobacterium tuberculosis H37Rv	2	0.0205191
Cutibacterium acnes	109	1.11829
Pseudomonas stutzeri	3	0.0307787
Pseudomonas fragi	2	0.0205191
Bacillus cereus m1293	9	0.0923361
Staphylococcus sciuri	8	0.0820765
Bacteroides helcogenes P 36-108	11	0.112855
Klebsiella pneumoniae subsp. pneumoniae	2	0.0205191
Methylocystis bryophila	8	0.0820765
Staphylococcus capitis subsp. capitis	2	0.0205191
Borrelia crocidurae DOU	13	0.133374
Verrucomicrobia bacterium IMCC26134	4	0.0410383
Acinetobacter lwoffii WJ10621	2	0.0205191
Paracoccus contaminans	3	0.0307787
Burkholderiales Genera incertae sedis	3	0.0307787
Acinetobacter johnsonii XBB1	2	0.0205191
Bradyrhizobium erythrophlei	6	0.0615574
Sphaerochaeta pleomorpha str. Grapes	2	0.0205191
Streptococcus mitis	2	0.0205191
In [ ]:

## Sheet: 190204C88Q3
Species/Strain	Contig	Relative abundance (%)
Corynebacterium frankenforstense DSM 45800	20	0.0185503
Mycobacterium kansasii 824	22	0.0204053
Mogibacterium pumilum	27	0.0250429
Mycoplasma hyopneumoniae	5	0.00463757
Leuconostoc kimchii IMSNU 11154	5	0.00463757
Streptococcus anginosus	2	0.00185503
Lactobacillus jensenii JV-V16	2	0.00185503
Anaerostipes hadrus	14	0.0129852
Legionella pneumophila	3	0.00278254
Paracoccus yeei	29	0.0268979
Thermobispora bispora DSM 43833	2	0.00185503
Agromyces aureus	2	0.00185503
Bacillus cereus R309803	536	0.497148
Paracoccus aminophilus JCM 7686	3	0.00278254
Weeksella virosa DSM 16922	2	0.00185503
Paenibacillus terrae HPL-003	2	0.00185503
Streptococcus parauberis	10	0.00927515
Corynebacterium cystitidis	10	0.00927515
Shewanella baltica	3	0.00278254
Corynebacterium jeikeium K411	17	0.0157678
Rickettsia sp. MEAM1 (Bemisia tabaci)	2	0.00185503
Bordetella bronchiseptica	28	0.0259704
Corynebacterium epidermidicanis	5	0.00463757
Staphylococcus stepanovicii	8	0.00742012
Vogesella sp. LIG4	2	0.00185503
Clostridium kluyveri	3	0.00278254
Tessaracoccus sp. T2.5-30	6	0.00556509
Cloacibacillus porcorum	3	0.00278254
Cronobacter turicensis z3032	3	0.00278254
Actinomyces hongkongensis	2	0.00185503
Thermobifida fusca YX	4	0.00371006
Jeotgalibaca dankookensis	188	0.174373
Lysobacter antibioticus	4	0.00371006
Staphylococcus pasteuri	21	0.0194778
Pseudomonas fluorescens	26	0.0241154
Bacteroidales bacterium CF	5	0.00463757
Corynebacterium genitalium ATCC 33030	6	0.00556509
Staphylococcus simulans	22	0.0204053
Bacillus cereus m1293	9	0.00834763
Planococcus sp. L10.15	16	0.0148402
Streptococcus gordonii	6	0.00556509
Bibersteinia trehalosi	2	0.00185503
Tessaracoccus sp. NSG39	2	0.00185503
Candidatus Vesicomyosocius okutanii HA	2	0.00185503
Bifidobacterium longum subsp. infantis	4	0.00371006
Lactococcus lactis	4	0.00371006
Gardnerella vaginalis	6	0.00556509
Streptococcus suis GZ1	2	0.00185503
Corynebacterium urealyticum	62	0.0575059
Pseudomonas versuta	5	0.00463757
Streptococcus agalactiae	9	0.00834763
Actinomyces radingae	2	0.00185503
Corynebacterium sphenisci DSM 44792	2	0.00185503
Campylobacter hyointestinalis subsp. hyointestinalis LMG 9260	3	0.00278254
Pseudomonas sp. VLB120	2	0.00185503
Pseudoxanthomonas suwonensis 11-1	2	0.00185503
Rhizobium leguminosarum bv. trifolii CB782	2	0.00185503
Sphaerospermopsis kisseleviana NIES-73	5	0.00463757
Mycobacterium tuberculosis H37Rv	13	0.0120577
Actinomyces oris	41	0.0380281
Corynebacterium phocae	6	0.00556509
Selenomonas sp. oral taxon 920	3	0.00278254
Bacillus gobiensis	4	0.00371006
alpha proteobacterium HIMB59	3	0.00278254
Desulfovibrio salexigens DSM 2638	4	0.00371006
Parascardovia denticolens DSM 10105 = JCM 12538	2	0.00185503
Olsenella uli DSM 7084	14	0.0129852
Finegoldia magna	7	0.0064926
Azotobacter vinelandii	2	0.00185503
Bifidobacterium pseudolongum PV8-2	952	0.882994
Lactobacillus amylovorus	2	0.00185503
Hoyosella subflava DQS3-9A1	2	0.00185503
Kurthia sp. 11kri321	16	0.0148402
Rhodococcus rhodochrous	2	0.00185503
Psychrobacter sp. PRwf-1	30	0.0278254
Bacteroidetes/Chlorobi group	2	0.00185503
Corynebacterium lactis RW2-5	7	0.0064926
Brachybacterium sp. P6-10-X1	12	0.0111302
Bifidobacterium pseudolongum	1873	1.73724
Bifidobacterium breve	9	0.00834763
Carnobacterium sp. CP1	15	0.0139127
Stenotrophomonas maltophilia JV3	3	0.00278254
Negativicoccus massiliensis	4	0.00371006
Aneurinibacillus soli	2	0.00185503
Mycobacterium abscessus	3	0.00278254
Lactobacillus buchneri CD034	35	0.032463
Desulfovibrio vulgaris str. 'Miyazaki F'	2	0.00185503
Paenibacillus bovis	5	0.00463757
Clostridium acetobutylicum	2	0.00185503
Actinomyces sp. Chiba101	3	0.00278254
Clostridium chauvoei	8	0.00742012
Tessaracoccus flavus	6	0.00556509
Bifidobacterium kashiwanohense	2	0.00185503
Haemophilus influenzae	4	0.00371006
Actinomyces sp. Marseille-P2985	3	0.00278254
Draconibacterium orientale	2	0.00185503
Shewanella sp. MR-4	8	0.00742012
Corynebacterium riegelii	7	0.0064926
Shewanella sp. MR-7	5	0.00463757
Brevundimonas naejangsanensis	2	0.00185503
Corynebacterium jeikeium	14	0.0129852
Rhizobium gallicum	4	0.00371006
Kocuria palustris	14	0.0129852
Acidaminococcus fermentans DSM 20731	2	0.00185503
Lysobacter gummosus	2	0.00185503
Streptomyces autolyticus	3	0.00278254
Clostridium saccharoperbutylacetonicum	5	0.00463757
Pseudoalteromonas piratica	2	0.00185503
Macrococcus caseolyticus	11	0.0102027
Marinilactibacillus sp. 15R	168	0.155822
Butyrivibrio proteoclasticus B316	10	0.00927515
Synechococcus sp. JA-2-3B'a(2-13)	2	0.00185503
Belliella baltica DSM 15883	2	0.00185503
Halothece sp. PCC 7418	3	0.00278254
Corallococcus coralloides DSM 2259	2	0.00185503
Clostridium lentocellum DSM 5427	8	0.00742012
Shewanella sp. W3-18-1	2	0.00185503
Pandoraea sputorum	2	0.00185503
Sphingobacterium sp. G1-14	19	0.0176228
Saccharothrix espanaensis DSM 44229	4	0.00371006
Shewanella sp. ANA-3	16	0.0148402
Achromobacter xylosoxidans	2	0.00185503
Macrococcus sp. IME1552	7	0.0064926
Borrelia crocidurae DOU	12	0.0111302
Kocuria flava	8	0.00742012
Auricoccus indicus	18	0.0166953
Lactobacillus gasseri	7	0.0064926
Plautia stali symbiont	3	0.00278254
Pseudomonas mendocina ymp	2	0.00185503
Candidatus Azobacteroides pseudotrichonymphae	2	0.00185503
Xanthomonas campestris	2	0.00185503
Anaerococcus prevotii DSM 20548	4	0.00371006
Streptococcus acidominimus	3	0.00278254
Corynebacterium resistens DSM 45100	7	0.0064926
Stenotrophomonas maltophilia	25	0.0231879
Kosakonia cowanii	3	0.00278254
Stenotrophomonas rhizophila	3	0.00278254
Bacillus kochii	2	0.00185503
Bacillus smithii	2	0.00185503
unclassified Clostridiales	23	0.0213328
Selenomonas ruminantium subsp. lactilytica TAM6421	9	0.00834763
Mycobacterium immunogenum	2	0.00185503
Dyella jiangningensis	4	0.00371006
Corynebacterium efficiens YS-314	22	0.0204053
Chryseobacterium gallinarum	8	0.00742012
Borrelia crocidurae	22	0.0204053
Rhodobacter sphaeroides	2	0.00185503
Ruminococcus bicirculans	6	0.00556509
Brevibacillus laterosporus LMG 15441	2	0.00185503
Filifactor alocis ATCC 35896	3	0.00278254
Weissella cibaria	4	0.00371006
Brevundimonas vesicularis	3	0.00278254
Pseudomonas stutzeri CCUG 29243	81	0.0751287
Glutamicibacter arilaitensis Re117	10	0.00927515
Pseudomonas cichorii JBC1	2	0.00185503
Aerococcus urinaeequi	58842	54.5768
Staphylococcus epidermidis RP62A	3	0.00278254
Granulicella tundricola MP5ACTX9	2	0.00185503
Weissella jogaejeotgali	48	0.0445207
Corynebacterium casei LMG S-19264	71	0.0658535
Gottschalkia acidurici 9a	10	0.00927515
Marivirga tractuosa DSM 4126	4	0.00371006
Staphylococcus lugdunensis	46	0.0426657
Leptotrichia sp. oral taxon 212	2	0.00185503
Parasaccharibacter apium	2	0.00185503
Eggerthella lenta DSM 2243	4	0.00371006
Staphylococcus hyicus	2	0.00185503
Carnobacterium inhibens subsp. gilichinskyi	33	0.030608
Thermosediminibacter oceani DSM 16646	2	0.00185503
Micrococcus luteus	51	0.0473033
Enterobacter cloacae	103	0.095534
Staphylococcus haemolyticus	264	0.244864
Streptococcus mutans	6	0.00556509
Acinetobacter baumannii AYE	3	0.00278254
Staphylococcus aureus subsp. aureus	32	0.0296805
Myxococcus fulvus 124B02	2	0.00185503
Corynebacterium glyciniphilum AJ 3170	2	0.00185503
Streptomyces glaucescens	2	0.00185503
Pseudomonas cremoricolorata	6	0.00556509
Bacillus subtilis subsp. inaquosorum	2	0.00185503
Psychrobacter sp. P11G5	28	0.0259704
Cupriavidus nantongensis	3	0.00278254
Psychrobacter sp. P11G3	16	0.0148402
Bacillus cereus	106	0.0983166
Staphylococcus aureus	67	0.0621435
Pseudomonas psychrotolerans	3	0.00278254
Fusobacterium varium	4	0.00371006
Libanicoccus massiliensis	10	0.00927515
Cellulosimicrobium sp. TH-20	2	0.00185503
Streptococcus pyogenes	8	0.00742012
Corynebacterium mustelae	3	0.00278254
Stenotrophomonas acidaminiphila	3	0.00278254
Lactobacillus koreensis	2	0.00185503
Psychrobacter alimentarius	12	0.0111302
Pseudomonas putida W619	17	0.0157678
Candidatus Thioglobus autotrophicus	2	0.00185503
Bdellovibrio exovorus JSS	2	0.00185503
Prevotella scopos JCM 17725	6	0.00556509
Bifidobacterium catenulatum DSM 16992 = JCM 1194 = LMG 11043	4	0.00371006
Corynebacterium sp. NML98-0116	3	0.00278254
Actinomyces sp. oral taxon 414	5	0.00463757
Paenibacillus borealis	3	0.00278254
Megasphaera elsdenii 14-14	2	0.00185503
Arthrobacter sp. FB24	3	0.00278254
Pseudomonas putida	36	0.0333905
Rhodococcus sp. p52	2	0.00185503
Methylobacterium extorquens DM4	2	0.00185503
Prevotella dentalis DSM 3688	9	0.00834763
Arthrobacter sp. QXT-31	2	0.00185503
Rhizobium tropici CIAT 899	2	0.00185503
Acinetobacter equi	3	0.00278254
Listeria monocytogenes	31	0.028753
Kosmotoga olearia TBF 19.5.1	3	0.00278254
Mycobacterium chimaera	35	0.032463
Wenyingzhuangia fucanilytica	2	0.00185503
Prevotella intermedia	13	0.0120577
Pseudomonas sihuiensis	4	0.00371006
Actinoplanes friuliensis DSM 7358	3	0.00278254
Lactobacillus backii	20	0.0185503
Mycoplasma flocculare ATCC 27399	2	0.00185503
Denitrobacterium detoxificans	12	0.0111302
Thioalkalivibrio sulfidiphilus HL-EbGr7	3	0.00278254
Lactobacillus kefiranofaciens ZW3	2	0.00185503
Bifidobacterium angulatum DSM 20098 = JCM 7096	30	0.0278254
Clostridium saccharobutylicum	4	0.00371006
Enterobacter hormaechei	3	0.00278254
Riemerella anatipestifer	2	0.00185503
Polaromonas sp. JS666	2	0.00185503
Acinetobacter haemolyticus	14	0.0129852
Porphyromonas asaccharolytica DSM 20707	4	0.00371006
Acinetobacter calcoaceticus	2	0.00185503
Acetobacter persici	3	0.00278254
Streptococcus sanguinis SK36	7	0.0064926
Lactobacillus salivarius	45	0.0417382
Propionibacterium acnes TypeIA2 P.acn17	39	0.0361731
Rhizobium sp. NT-26	2	0.00185503
Defluviimonas alba	6	0.00556509
endosymbiont 'TC1' of Trimyema compressum	2	0.00185503
[Clostridium] stercorarium	3	0.00278254
Pseudomonas stutzeri RCH2	7	0.0064926
Planococcus rifietoensis	5	0.00463757
Bacillus sp. 1NLA3E	12	0.0111302
Bacteroides caecimuris	4	0.00371006
Staphylococcus agnetis	8	0.00742012
Staphylococcus xylosus	20	0.0185503
Burkholderia lata	4	0.00371006
Acinetobacter lwoffii	1233	1.14363
Janthinobacterium agaricidamnosum NBRC 102515 = DSM 9628	2	0.00185503
Lactococcus lactis subsp. cremoris	4	0.00371006
Psychrobacter sp. P11F6	37	0.034318
Methylophilus sp. TWE2	3	0.00278254
PVC group	2	0.00185503
Mycobacterium gilvum	4	0.00371006
Carnobacterium maltaromaticum LMA28	27	0.0250429
Pseudomonas sp. DR 5-09	4	0.00371006
Acidiphilium multivorum AIU301	9	0.00834763
Microterricola viridarii	7	0.0064926
Methylocella silvestris BL2	2	0.00185503
Enterococcus faecium NRRL B-2354	6	0.00556509
Corynebacterium mycetoides	5	0.00463757
Staphylococcus warneri SG1	16	0.0148402
Bacillus pumilus	8	0.00742012
Staphylococcus epidermidis ATCC 12228	6	0.00556509
Rubrobacter xylanophilus DSM 9941	3	0.00278254
Pandoraea apista	2	0.00185503
Faecalibaculum rodentium	3	0.00278254
Burkholderia pseudomallei 1710a	14	0.0129852
Mesoplasma lactucae ATCC 49193	2	0.00185503
Corynebacterium diphtheriae	8	0.00742012
Lysinibacillus varians	2	0.00185503
Pelobacter sp. SFB93	3	0.00278254
Bacteroides salanitronis DSM 18170	7	0.0064926
Lactobacillus curieae	2	0.00185503
Pseudorhodoplanes sinuspersici	2	0.00185503
Pseudomonas putida H8234	3	0.00278254
Thioclava nitratireducens	6	0.00556509
Neisseria lactamica	2	0.00185503
Bifidobacterium dentium	7	0.0064926
Staphylococcus simiae	14	0.0129852
Streptococcus thermophilus	9	0.00834763
Bifidobacterium animalis subsp. animalis	13	0.0120577
Haemophilus parainfluenzae T3T1	38	0.0352456
Microbacterium aurum	4	0.00371006
Pseudomonas fragi	542	0.502713
Megamonas hypermegale	3	0.00278254
Streptococcus pneumoniae	6	0.00556509
Bacteroides helcogenes P 36-108	7	0.0064926
Leuconostoc garlicum	2	0.00185503
Pseudomonas moraviensis	2	0.00185503
[Clostridium] saccharolyticum WM1	10	0.00927515
Paracoccus contaminans	9	0.00834763
Bacillus cellulosilyticus DSM 2522	5	0.00463757
Neisseria meningitidis	6	0.00556509
Bacillus cereus group	12	0.0111302
Meiothermus silvanus DSM 9946	6	0.00556509
Acinetobacter sp. TTH0-4	11	0.0102027
Prosthecochloris sp. GSB1	5	0.00463757
Enterococcus faecalis	56	0.0519408
Corynebacterium urealyticum DSM 7111	14	0.0129852
Gordonia terrae	2	0.00185503
Weissella ceti	2	0.00185503
Lactococcus lactis subsp. lactis	10	0.00927515
Propionibacterium acnes TypeIA2 P.acn31	3	0.00278254
Propionibacterium acnes TypeIA2 P.acn33	16	0.0148402
Dinoroseobacter shibae DFL 12 = DSM 16493	2	0.00185503
Bacillus cereus ATCC 10987	3	0.00278254
Corynebacterium ammoniagenes	38	0.0352456
Finegoldia magna ATCC 29328	2	0.00185503
Bacteroides vulgatus	2	0.00185503
Enterococcus faecalis V583	2	0.00185503
Pseudopropionibacterium propionicum F0230a	2	0.00185503
Corynebacterium stationis	845	0.78375
Pseudomonas aeruginosa group	3	0.00278254
Staphylococcus aureus RF122	5	0.00463757
Thermomonospora curvata DSM 43183	3	0.00278254
Corynebacterium atypicum	5	0.00463757
Peptoclostridium acidaminophilum DSM 3953	5	0.00463757
Thermodesulfovibrio yellowstonii DSM 11347	2	0.00185503
Staphylococcus equorum	29	0.0268979
Pseudomonas koreensis	31	0.028753
Acholeplasma palmae J233	3	0.00278254
Geobacillus thermocatenulatus	3	0.00278254
Barnesiella viscericola DSM 18177	2	0.00185503
Aurantimicrobium minutum	2	0.00185503
Desulfuromonas soudanensis	3	0.00278254
Candidatus Arthromitus sp. SFB-rat-Yit	2	0.00185503
Staphylococcus schleiferi	16	0.0148402
Corynebacterium aurimucosum ATCC 700975	16	0.0148402
Lachnoclostridium sp. YL32	13	0.0120577
Paenibacillus sp. FSL R5-0912	2	0.00185503
Arcanobacterium haemolyticum DSM 20595	6	0.00556509
Carnobacterium sp. 17-4	11	0.0102027
Bacillus muralis	3	0.00278254
Pseudomonas putida group	7	0.0064926
Pseudomonas synxantha BG33R	5	0.00463757
Pseudomonas mendocina S5.2	4	0.00371006
Staphylococcus sciuri	8	0.00742012
Rhodococcus hoagii ATCC 33707	6	0.00556509
Bifidobacterium angulatum	68	0.063071
Streptomyces venezuelae	3	0.00278254
Ruminococcaceae bacterium CPB6	18	0.0166953
Methylobacterium aquaticum	2	0.00185503
Lactobacillus crispatus ST1	2	0.00185503
Pseudomonas stutzeri	136	0.126142
Luteimonas sp. JM171	5	0.00463757
Staphylococcus aureus subsp. aureus JKD6159	2	0.00185503
Ethanoligenens harbinense YUAN-3	21	0.0194778
Shewanella oneidensis MR-1	5	0.00463757
Janibacter indicus	9	0.00834763
Rhodobacter sp. CZR27	4	0.00371006
Escherichia coli	5	0.00463757
Staphylococcus aureus subsp. aureus 6850	2	0.00185503
Clostridium perfringens	9	0.00834763
Staphylococcus epidermidis PM221	16	0.0148402
Corynebacterium glaucum	6	0.00556509
Bacteroides caccae	4	0.00371006
Lactococcus piscium MKFS47	58	0.0537959
Trueperella pyogenes	25	0.0231879
Acinetobacter calcoaceticus/baumannii complex	18	0.0166953
Neisseria sicca	11	0.0102027
Mycobacterium bovis BCG str. Tokyo 172	2	0.00185503
Vibrio vulnificus	5	0.00463757
Acinetobacter sp. NCu2D-2	14	0.0129852
Pseudomonas mosselii SJ10	2	0.00185503
Rhodoferax sp. DCY110	3	0.00278254
Burkholderia cepacia complex	3	0.00278254
Leuconostoc mesenteroides subsp. suionicum	8	0.00742012
Pseudomonas mandelii JR-1	5	0.00463757
Corynebacterium imitans	11	0.0102027
Moraxella osloensis	25	0.0231879
Mageeibacillus indolicus UPII9-5	3	0.00278254
Leuconostoc gelidum subsp. gasicomitatum	4	0.00371006
Pseudomonas mandelii	3	0.00278254
Acinetobacter soli	256	0.237444
Flavonifractor plautii	58	0.0537959
Sphingobium sp. RAC03	4	0.00371006
Pseudodesulfovibrio piezophilus C1TLV30	2	0.00185503
Xylanimonas cellulosilytica DSM 15894	2	0.00185503
Shewanella baltica OS185	2	0.00185503
Prochlorococcus marinus	2	0.00185503
Bacillus coagulans	5	0.00463757
Thermobacillus composti KWC4	3	0.00278254
Trichodesmium erythraeum IMS101	3	0.00278254
Oceanobacillus iheyensis HTE831	4	0.00371006
Pseudomonas resinovorans NBRC 106553	2	0.00185503
Candidatus Arthromitus	4	0.00371006
Streptomyces bingchenggensis BCW-1	5	0.00463757
[Eubacterium] eligens ATCC 27750	15	0.0139127
Prevotella melaninogenica	25	0.0231879
Limnohabitans sp. 63ED37-2	2	0.00185503
Rothia mucilaginosa	2	0.00185503
Erysipelothrix rhusiopathiae	3	0.00278254
Chloracidobacterium thermophilum B	2	0.00185503
Alteromonas mediterranea	3	0.00278254
Sphingobium cloacae	2	0.00185503
Vibrio parahaemolyticus	2	0.00185503
Pseudomonas stutzeri group	2	0.00185503
beta proteobacterium CB	2	0.00185503
Arcobacter butzleri	2	0.00185503
Mycobacterium colombiense CECT 3035	2	0.00185503
Acinetobacter sp. ADP1	19	0.0176228
Desulfotomaculum ferrireducens	4	0.00371006
Streptococcus cristatus AS 1.3089	2	0.00185503
Eubacterium limosum KIST612	2	0.00185503
Gallibacterium anatis UMN179	6	0.00556509
Streptococcus sp. I-P16	2	0.00185503
Tenacibaculum jejuense	2	0.00185503
Clostridium tetani 12124569	3	0.00278254
Acidovorax sp. T1	2	0.00185503
Saccharomonospora viridis DSM 43017	15	0.0139127
Brachybacterium sp. VM2412	2	0.00185503
Psychrobacter sp. P2G3	17	0.0157678
Verminephrobacter eiseniae EF01-2	2	0.00185503
Luteimonas sp. 100111	7	0.0064926
Bacillus cohnii	6	0.00556509
Francisella sp. FSC1006	2	0.00185503
Rhodobacter sphaeroides ATCC 17025	2	0.00185503
Paenibacillus stellifer	2	0.00185503
Lactobacillus crustorum	3	0.00278254
Paenibacillus physcomitrellae	2	0.00185503
Pantoea agglomerans	39	0.0361731
Amycolatopsis keratiniphila	3	0.00278254
Corynebacterium terpenotabidum Y-11	2	0.00185503
Streptococcus uberis 0140J	19	0.0176228
Pseudomonas citronellolis	6	0.00556509
Blautia hansenii DSM 20583	18	0.0166953
Aerococcus urinae	4	0.00371006
Halomonas hydrothermalis	4	0.00371006
Pseudomonas mendocina NK-01	2	0.00185503
Acinetobacter schindleri	551	0.511061
Candidatus Saccharibacteria oral taxon TM7x	12	0.0111302
Mannheimia varigena USDA-ARS-USMARC-1388	5	0.00463757
Lactobacillus plantarum	31	0.028753
Pseudonocardia sp. HH130630-07	3	0.00278254
Selenomonas sputigena ATCC 35185	4	0.00371006
Thermoanaerobacterium sp. RBIITD	2	0.00185503
Staphylococcus epidermidis	216	0.200343
Atopobium parvulum DSM 20469	3	0.00278254
Parvimonas micra	13	0.0120577
Tepidanaerobacter acetatoxydans Re1	2	0.00185503
Micromonospora coxensis	2	0.00185503
Cellulomonas fimi ATCC 484	2	0.00185503
Eubacterium sulci ATCC 35585	14	0.0129852
Cutibacterium acnes subsp. acnes	248	0.230024
Bacteroides thetaiotaomicron	5	0.00463757
Lactobacillus amylophilus DSM 20533 = JCM 1125	108	0.100172
Vibrio cholerae	5	0.00463757
Pseudomonas sp. TKP	2	0.00185503
Sphingomonas sp. NIC1	3	0.00278254
Aerococcus viridans	8109	7.52122
Caldilinea aerophila DSM 14535 = NBRC 104270	3	0.00278254
Maribacter sp. HTCC2170	2	0.00185503
Stenotrophomonas sp. LM091	7	0.0064926
Syntrophobotulus glycolicus DSM 8271	7	0.0064926
Cylindrospermum stagnale PCC 7417	4	0.00371006
Pseudomonas stutzeri DSM 4166	7	0.0064926
Clostridium formicaceticum	3	0.00278254
Rothia mucilaginosa DY-18	2	0.00185503
Pseudomonas xanthomarina	11	0.0102027
Streptomyces roseochromogenus subsp. oscitans DS 12.976	4	0.00371006
Herbinix luporum	4	0.00371006
Shewanella putrefaciens	2	0.00185503
Bradyrhizobium sp. BTAi1	3	0.00278254
Roseovarius mucosus	3	0.00278254
Ochrobactrum anthropi	2	0.00185503
Pseudomonas oryzae	3	0.00278254
Amphibacillus xylanus NBRC 15112	6	0.00556509
Pseudomonas trivialis	2	0.00185503
Corynebacterium glutamicum	14	0.0129852
Hyphomicrobium sp. MC1	2	0.00185503
Shewanella bicestrii	30	0.0278254
Bacteroides dorei CL03T12C01	5	0.00463757
Bifidobacterium kashiwanohense JCM 15439 = DSM 21854	5	0.00463757
Fictibacillus arsenicus	6	0.00556509
Clostridium carboxidivorans P7	2	0.00185503
Lysinibacillus sphaericus	9	0.00834763
Pseudomonas mucidolens	2	0.00185503
Xanthomonas cassavae CFBP 4642	2	0.00185503
Corynebacterium variabile DSM 44702	9	0.00834763
Nonlabens sp. MIC269	2	0.00185503
Rhodopseudomonas palustris BisB5	11	0.0102027
Prevotella enoeca	2	0.00185503
Staphylococcus lutrae	11	0.0102027
Virgibacillus sp. LM2416	2	0.00185503
Lactobacillus jensenii	6	0.00556509
Streptococcus marmotae	2	0.00185503
Paenibacillus sp. 32O-W	15	0.0139127
Aneurinibacillus sp. XH2	3	0.00278254
Leuconostoc sp. C2	3	0.00278254
Bacillus cereus Rock3-44	3	0.00278254
Leuconostoc mesenteroides	6	0.00556509
Klebsiella pneumoniae	4	0.00371006
Bacillus simplex NBRC 15720 = DSM 1321	2	0.00185503
Planctomyces sp. SH-PL62	3	0.00278254
Actinoplanes derwentensis	4	0.00371006
Prevotella ruminicola 23	6	0.00556509
Oscillibacter valericigenes Sjm18-20	43	0.0398831
Planococcus donghaensis	2	0.00185503
Xanthomonas campestris pv. campestris	9	0.00834763
Thiocystis violascens DSM 198	2	0.00185503
Lactobacillus buchneri	10	0.00927515
Rhodococcus sp. PBTS 1	2	0.00185503
Rhizobium/Agrobacterium group	2	0.00185503
Treponema denticola	2	0.00185503
Pantoea alhagi	2	0.00185503
Serratia marcescens	2	0.00185503
Streptobacillus moniliformis DSM 12112	2	0.00185503
Lactococcus lactis subsp. lactis CV56	2	0.00185503
Psychrobacter sp. G	9	0.00834763
Burkholderia contaminans	2	0.00185503
Lactobacillus ginsenosidimutans	3	0.00278254
Pseudomonas alkylphenolica	7	0.0064926
Acholeplasma brassicae	6	0.00556509
Lawsonia intracellularis	3	0.00278254
Pseudomonas sp. CC6-YY-74	3	0.00278254
Clostridium baratii	6	0.00556509
Salmonella bongori	3	0.00278254
Slackia heliotrinireducens DSM 20476	34	0.0315355
Nitrosomonas sp. Is79A3	2	0.00185503
Mycobacterium tuberculosis	10	0.00927515
Ezakiella massiliensis	6	0.00556509
Clostridium beijerinckii	6	0.00556509
Celeribacter ethanolicus	2	0.00185503
Olsenella sp. oral taxon 807	6	0.00556509
Lutibacter sp. LPB0138	2	0.00185503
Sorangium cellulosum So0157-2	2	0.00185503
Beutenbergia cavernae DSM 12333	2	0.00185503
Microbacterium sp. TPU 3598	5	0.00463757
[Eubacterium] rectale ATCC 33656	24	0.0222604
Lactobacillus reuteri SD2112	45	0.0417382
Clostridioides difficile	32	0.0296805
Leifsonia sp. 21MFCrub1.1	3	0.00278254
Anoxybacillus flavithermus	5	0.00463757
Comamonas serinivorans	2	0.00185503
Acinetobacter johnsonii XBB1	144	0.133562
Chitinophaga pinensis DSM 2588	2	0.00185503
Rhodobacter sphaeroides KD131	2	0.00185503
Veillonella parvula	11	0.0102027
Sphingobacterium sp. B29	13	0.0120577
Streptococcus mitis	16	0.0148402
Mycobacterium tuberculosis K	7	0.0064926
Microbacterium paludicola	2	0.00185503
Acinetobacter junii	10	0.00927515
Desulfovibrio magneticus RS-1	4	0.00371006
Adlercreutzia equolifaciens DSM 19450	9	0.00834763
Burkholderia sp. PAMC 26561	2	0.00185503
Corynebacterium timonense	4	0.00371006
Flavobacterium branchiophilum FL-15	2	0.00185503
Bifidobacterium adolescentis	127	0.117794
Mycoplasma canis	2	0.00185503
Sulfurihydrogenibium sp. YO3AOP1	3	0.00278254
Staphylococcus aureus subsp. aureus ST772-MRSA-V	2	0.00185503
Pseudomonas antarctica	5	0.00463757
Candidatus Phytoplasma mali	3	0.00278254
Opitutaceae bacterium TAV5	2	0.00185503
Caldanaerobacter subterraneus subsp. tengcongensis MB4	3	0.00278254
Clostridioides difficile M120	2	0.00185503
Christensenella massiliensis	9	0.00834763
Pseudomonas balearica DSM 6083	2	0.00185503
Leuconostoc mesenteroides subsp. mesenteroides	37	0.034318
Streptococcus sp. NPS 308	7	0.0064926
Bradyrhizobium sp. WSM471	3	0.00278254
Corynebacterium glutamicum R	3	0.00278254
Exiguobacterium sp. AT1b	2	0.00185503
Bacteroides coprosuis DSM 18011	9	0.00834763
Lactobacillus reuteri	14	0.0129852
Janthinobacterium sp. 1_2014MBL_MicDiv	3	0.00278254
Desulfosporosinus acidiphilus SJ4	2	0.00185503
Trueperella pyogenes TP8	2	0.00185503
Eubacterium limosum	5	0.00463757
Mycoplasma conjunctivae	20	0.0185503
Serinicoccus sp. JLT9	5	0.00463757
Propionibacterium sp. oral taxon 193	11	0.0102027
Ruminococcus champanellensis 18P13 = JCM 17042	25	0.0231879
Ruminococcus albus 7 = DSM 20455	17	0.0157678
Xuhuaishuia manganoxidans	3	0.00278254
Geobacter uraniireducens Rf4	3	0.00278254
Streptococcus mitis B6	5	0.00463757
Enterobacter hormaechei subsp. hormaechei	7	0.0064926
Rhodococcus hoagii	3	0.00278254
Pseudomonas psychrophila	23	0.0213328
Leptotrichia buccalis C-1013-b	4	0.00371006
Lactobacillus curvatus	12	0.0111302
Hydrogenophaga crassostreae	2	0.00185503
Staphylococcus haemolyticus JCSC1435	95	0.0881139
Streptococcus infantarius subsp. infantarius CJ18	10	0.00927515
Micromonospora echinospora	2	0.00185503
Pseudomonas monteilii	2	0.00185503
Pseudomonas veronii	4	0.00371006
Pseudomonas sp. ATCC 13867	2	0.00185503
Gordonibacter urolithinfaciens	6	0.00556509
Clostridium baratii str. Sullivan	2	0.00185503
Leptotrichia sp. oral taxon 847	2	0.00185503
Erwinia amylovora	2	0.00185503
Tannerella forsythia	2	0.00185503
Desulfitobacterium dichloroeliminans LMG P-21439	6	0.00556509
Pseudomonas stutzeri DSM 10701	4	0.00371006
Dickeya paradisiaca NCPPB 2511	2	0.00185503
Streptococcus macedonicus ACA-DC 198	10	0.00927515
Kocuria turfanensis	10	0.00927515
Psychrobacter urativorans	7	0.0064926
Aeromonas schubertii	3	0.00278254
Deinococcus geothermalis DSM 11300	2	0.00185503
Corynebacterium maris DSM 45190	278	0.257849
Pseudomonas corrugata	2	0.00185503
Vibrio cholerae O1	7	0.0064926
Amycolatopsis mediterranei	2	0.00185503
Psychrobacter sp. DAB_AL43B	31	0.028753
Pseudomonas rhodesiae	2	0.00185503
Pseudomonas agarici	4	0.00371006
Paenibacillus xylanexedens	2	0.00185503
Heliobacterium modesticaldum Ice1	3	0.00278254
Pasteurella multocida subsp. multocida OH4807	4	0.00371006
Bifidobacterium thermophilum RBL67	11	0.0102027
Defluviitoga tunisiensis	2	0.00185503
Brachybacterium ginsengisoli	9	0.00834763
Dehalobacterium formicoaceticum	18	0.0166953
Eggerthella sp. YY7918	4	0.00371006
Ottowia sp. oral taxon 894	2	0.00185503
Mycoplasma fermentans	4	0.00371006
Tessaracoccus flavescens	2	0.00185503
Oceanobacillus kimchii X50	2	0.00185503
Micromonospora krabiensis	2	0.00185503
Clostridium sp. SY8519	24	0.0222604
Staphylococcus capitis	240	0.222604
Dermatophilus congolensis	2	0.00185503
Luteipulveratus mongoliensis	2	0.00185503
Terrabacteria group	298	0.276399
Aeromicrobium marinum DSM 15272	2	0.00185503
Psychrobacter sp. AntiMn-1	33	0.030608
Nocardia brasiliensis	3	0.00278254
Pseudomonas moraviensis R28-S	2	0.00185503
Thermoanaerobacter siderophilus SR4	2	0.00185503
Aerococcus urinae ACS-120-V-Col10a	8	0.00742012
Shewanella putrefaciens CN-32	3	0.00278254
Brevibacterium linens	7	0.0064926
Scytonema sp. NIES-4073	2	0.00185503
Paenibacillus naphthalenovorans	2	0.00185503
Turicibacter sp. H121	11	0.0102027
Candidatus Izimaplasma sp. HR1	3	0.00278254
Clostridium autoethanogenum DSM 10061	4	0.00371006
Desulfovibrio africanus str. Walvis Bay	2	0.00185503
Lactobacillus pentosus	44	0.0408106
Clostridium argentinense	2	0.00185503
Actinomyces meyeri	4	0.00371006
Streptococcus suis	7	0.0064926
Weissella paramesenteroides	12	0.0111302
Anabaena sp. 90	2	0.00185503
Thiobacimonas profunda	3	0.00278254
Rhodovulum sulfidophilum	2	0.00185503
Lactobacillus acetotolerans	12	0.0111302
Prevotella fusca JCM 17724	5	0.00463757
Halorhodospira halochloris	7	0.0064926
Pseudomonas putida NBRC 14164	2	0.00185503
Leifsonia xyli subsp. xyli str. CTCB07	2	0.00185503
Acinetobacter lwoffii WJ10621	44	0.0408106
Gordonibacter massiliensis	5	0.00463757
Campylobacter jejuni	2	0.00185503
Pseudomonas protegens	3	0.00278254
Methylobacillus flagellatus KT	5	0.00463757
Deinococcus gobiensis I-0	2	0.00185503
Staphylococcus muscae	11	0.0102027
Clostridiales Family XIII. Incertae Sedis	4	0.00371006
Streptococcus oralis Uo5	7	0.0064926
Paenibacillus sp. RUD330	2	0.00185503
Ruegeria pomeroyi DSS-3	2	0.00185503
Anoxybacillus gonensis	5	0.00463757
Vagococcus teuberi	17	0.0157678
Pseudomonas sp. A214	3	0.00278254
Lactobacillus pentosus KCA1	5	0.00463757
Bradyrhizobium sp. ORS 278	4	0.00371006
Clostridium estertheticum subsp. estertheticum	3	0.00278254
Cellulophaga lytica	2	0.00185503
Cnuibacter physcomitrellae	2	0.00185503
Saccharopolyspora erythraea NRRL 2338	3	0.00278254
Sporosarcina psychrophila	3	0.00278254
Sulfitobacter sp. AM1-D1	2	0.00185503
Magnetospira sp. QH-2	3	0.00278254
Planococcus antarcticus DSM 14505	3	0.00278254
Roseibacterium elongatum DSM 19469	2	0.00185503
Pseudonocardia sp. AL041005-10	6	0.00556509
Tetragenococcus halophilus	31	0.028753
Staphylococcus saprophyticus	20	0.0185503
Roseomonas gilardii	2	0.00185503
Pseudonocardia sp. HH130629-09	2	0.00185503
Pseudomonas umsongensis	4	0.00371006
Corynebacterium argentoratense DSM 44202	4	0.00371006
Pseudarthrobacter sulfonivorans	2	0.00185503
Pelagibaca abyssi	5	0.00463757
[Clostridium] bolteae	8	0.00742012
Jeotgalicoccus saudimassiliensis	122	0.113157
Enterobacter cloacae complex	4	0.00371006
Pseudomonas mendocina	16	0.0148402
Azoarcus sp. CIB	2	0.00185503
Mycobacterium simiae	2	0.00185503
Pseudomonas sp. A3(2016)	4	0.00371006
Lactobacillus casei group	2	0.00185503
Pseudomonas sp. MS586	2	0.00185503
Kocuria rhizophila	9	0.00834763
Alistipes shahii WAL 8301	8	0.00742012
Fictibacillus phosphorivorans	12	0.0111302
Aeromonas hydrophila 4AK4	4	0.00371006
Tsukamurella paurometabola DSM 20162	3	0.00278254
Nonomuraea sp. ATCC 55076	2	0.00185503
Lactobacillus heilongjiangensis	4	0.00371006
Coriobacteriaceae bacterium 68-1-3	4	0.00371006
Streptomyces pristinaespiralis ATCC 25486	12	0.0111302
Leuconostoc carnosum JB16	8	0.00742012
Streptococcus oralis	9	0.00834763
[Eubacterium] cellulosolvens 6	37	0.034318
Stenotrophomonas maltophilia D457	5	0.00463757
Klebsiella pneumoniae subsp. pneumoniae	244	0.226314
Enterococcus mundtii	6	0.00556509
Pseudomonas fluorescens SS101	6	0.00556509
Staphylococcus capitis subsp. capitis	111	0.102954
Streptomyces pactum	3	0.00278254
Xylella fastidiosa M12	2	0.00185503
Bacillus flexus	6	0.00556509
Pseudomonas sp. BS-2016	17	0.0157678
Clostridium aceticum	5	0.00463757
Corynebacterium striatum	2	0.00185503
Pasteurella multocida	2	0.00185503
Streptococcus suis 6407	2	0.00185503
Staphylococcus succinus	7	0.0064926
Bacillus sp. FJAT-22090	8	0.00742012
Paenibacillus donghaensis	3	0.00278254
[Clostridium] cellulosi	10	0.00927515
Bacillus safensis	2	0.00185503
Herbaspirillum sp. meg3	2	0.00185503
Olsenella umbonata	27	0.0250429
Turneriella parva DSM 21527	2	0.00185503
Ichthyobacterium seriolicida	10	0.00927515
Paludibacter propionicigenes WB4	3	0.00278254
Leuconostoc gelidum subsp. gasicomitatum KG16-1	3	0.00278254
Corynebacterium testudinoris	13	0.0120577
Aerococcus sanguinicola	9	0.00834763
Streptococcus salivarius	4	0.00371006
Acinetobacter baumannii	33	0.030608
Bifidobacterium pseudocatenulatum DSM 20438 = JCM 1200 = LMG 10505	4	0.00371006
Aeromonas hydrophila	4	0.00371006
Bifidobacterium animalis	44	0.0408106
Leclercia adecarboxylata	14	0.0129852
Lactococcus garvieae	6	0.00556509
Psychrobacter cryohalolentis	16	0.0148402
Pseudomonas knackmussii B13	2	0.00185503
Pseudomonas viridiflava	2	0.00185503
Pediococcus damnosus	9	0.00834763
Anaerotignum propionicum DSM 1682	12	0.0111302
Treponema brennaborense DSM 12168	2	0.00185503
Marinomonas sp. MWYL1	3	0.00278254
Geobacillus subterraneus	2	0.00185503
Kytococcus sedentarius DSM 20547	20	0.0185503
Shewanella putrefaciens 200	7	0.0064926
Alcanivorax sp. N3-7A	102	0.0946065
Pseudomonas saudiphocaensis	2	0.00185503
Modestobacter marinus	4	0.00371006
Blastochloris viridis	2	0.00185503
Seonamhaeicola sp. S2-3	3	0.00278254
Bacillus weihaiensis	3	0.00278254
Mycobacterium bovis	11	0.0102027
Friedmanniella sagamiharensis	2	0.00185503
Bacillus sp. OxB-1	11	0.0102027
Tannerella sp. oral taxon HOT-286	4	0.00371006
Corynebacterium ulcerans	3	0.00278254
[Eubacterium] hallii	17	0.0157678
Lactobacillus hokkaidonensis JCM 18461	5	0.00463757
Rummeliibacillus stabekisii	4	0.00371006
Pseudomonas stutzeri A1501	16	0.0148402
Fermentimonas caenicola	2	0.00185503
Lactobacillus johnsonii	7	0.0064926
Cutibacterium acnes	4151	3.85011
Clostridium bornimense	2	0.00185503
Corynebacterium camporealensis	311	0.288457
Pseudomonas chlororaphis	8	0.00742012
Clostridioides difficile QCD-23m63	2	0.00185503
Enterococcus durans	56	0.0519408
Sporosarcina ureae	9	0.00834763
Pediococcus claussenii	36	0.0333905
Clostridioides difficile CD196	4	0.00371006
Pseudomonas pseudoalcaligenes	12	0.0111302
Microbacterium chocolatum	2	0.00185503
Methylobacterium extorquens	4	0.00371006
Psychrobacter arcticus 273-4	19	0.0176228
Actinomyces radicidentis	4	0.00371006
Pseudomonas fluorescens R124	52	0.0482308
Beggiatoa leptomitiformis	2	0.00185503
Lachnoclostridium phocaeense	21	0.0194778
Bifidobacterium animalis subsp. lactis ATCC 27673	8	0.00742012
Mycobacterium canettii CIPT 140070010	2	0.00185503
Agrococcus jejuensis	2	0.00185503
Xylella fastidiosa	2	0.00185503
Lactobacillus plantarum 16	2	0.00185503
Enterococcus sp. MN05	4	0.00371006
Jeotgalibaca sp. PTS2502	292	0.270834
Mycoplasma hyopneumoniae 7448	2	0.00185503
Mycoplasma bovis PG45	5	0.00463757
Bacillus glycinifermentans	2	0.00185503
Rothia dentocariosa ATCC 17931	2	0.00185503
Bacillus endophyticus	4	0.00371006
Staphylococcus pasteuri SP1	19	0.0176228
Agrococcus carbonis	7	0.0064926
Bifidobacterium kashiwanohense PV20-2	10	0.00927515
Pseudomonas arsenicoxydans	4	0.00371006
Salinicoccus halodurans	5	0.00463757
Staphylococcus argenteus	16	0.0148402
Gordonibacter pamelaeae 7-10-1-b	5	0.00463757
Aeromonas media WS	2	0.00185503
Staphylococcus aureus subsp. aureus ECT-R 2	3	0.00278254
Bacteroides ovatus	2	0.00185503
Jatrophihabitans sp. GAS493	2	0.00185503
Paenibacillus sp. JDR-2	3	0.00278254
Pseudomonas fulva 12-X	4	0.00371006
Clostridium butyricum	3	0.00278254
Paracoccus denitrificans PD1222	3	0.00278254
Treponema succinifaciens DSM 2489	2	0.00185503
Roseburia hominis A2-183	17	0.0157678
Agrobacterium fabrum str. C58	2	0.00185503
Leuconostoc gelidum subsp. gasicomitatum LMG 18811	5	0.00463757
Coriobacterium glomerans PW2	2	0.00185503
Streptococcus sp. A12	3	0.00278254
Planococcus maritimus	2	0.00185503
Eggerthella lenta	7	0.0064926
Corynebacterium crudilactis	3	0.00278254
Isoptericola variabilis 225	2	0.00185503
Polaromonas naphthalenivorans CJ2	3	0.00278254
Corynebacterium deserti GIMN1.010	8	0.00742012
Oceanimonas sp. GK1	2	0.00185503
Lactobacillus delbrueckii	9	0.00834763
Desulfococcus multivorans	2	0.00185503
Erysipelothrix larvae	12	0.0111302
Pantoea sp. PSNIH1	8	0.00742012
Pluralibacter gergoviae	7	0.0064926
Clostridium novyi NT	6	0.00556509
Leuconostoc gelidum	2	0.00185503
Streptococcus gallolyticus	3	0.00278254
Sphingomonas sp. MM-1	3	0.00278254
Intestinimonas butyriciproducens	40	0.0371006
Staphylococcus condimenti	12	0.0111302
Fibrella aestuarina BUZ 2	2	0.00185503
Mycobacterium sp. VKM Ac-1817D	2	0.00185503
Staphylococcus pettenkoferi	8	0.00742012
Staphylococcus piscifermentans	8	0.00742012
Enterococcus faecium	50	0.0463757
Pseudomonas entomophila L48	3	0.00278254
Cutibacterium granulosum	42	0.0389556
Moorea producens PAL-8-15-08-1	2	0.00185503
Acinetobacter pittii	14	0.0129852
Sneathia amnii	2	0.00185503
Pseudomonas alcaliphila JAB1	3	0.00278254
Corynebacterium marinum DSM 44953	12	0.0111302
Fusobacterium hwasookii	2	0.00185503
Bifidobacterium adolescentis ATCC 15703	16	0.0148402
Cryptobacterium curtum DSM 15641	2	0.00185503
Curtobacterium sp. MR_MD2014	3	0.00278254
Acinetobacter nosocomialis	5	0.00463757
Pasteurella dagmatis	2	0.00185503
Corynebacterium humireducens NBRC 106098 = DSM 45392	30	0.0278254
Pseudarthrobacter phenanthrenivorans Sphe3	2	0.00185503
Corynebacterium simulans	10	0.00927515
Streptococcus sp. I-G2	7	0.0064926
Staphylococcus carnosus	3	0.00278254
Pseudomonas fluorescens F113	3	0.00278254
Aeribacillus pallidus	9	0.00834763
Pseudomonas frederiksbergensis	2	0.00185503
Brachybacterium sp. VR2415	3	0.00278254
Propionibacterium acnes C1	2	0.00185503
Clostridium cellulovorans 743B	5	0.00463757
Gemella sp. oral taxon 928	2	0.00185503
Mycobacterium kansasii	155	0.143765
Desulfomonile tiedjei DSM 6799	2	0.00185503
Pseudomonas oryzihabitans	3	0.00278254
Solibacillus silvestris	11	0.0102027
Desulfurivibrio alkaliphilus AHT 2	3	0.00278254
Vibrio gazogenes	2	0.00185503
Pseudomonas fluorescens group	11	0.0102027
Shewanella sp. FDAARGOS_354	47	0.0435932
Lactobacillus paracollinoides	5	0.00463757
Clostridium botulinum	11	0.0102027
Acholeplasma oculi	3	0.00278254
Geobacter lovleyi SZ	3	0.00278254
Mycoplasma crocodyli MP145	2	0.00185503
Pseudomonas asplenii	2	0.00185503
Desulfococcus oleovorans Hxd3	2	0.00185503
Lachnoclostridium phytofermentans ISDg	3	0.00278254
Selenomonas sp. oral taxon 126	2	0.00185503
Dehalococcoides mccartyi 195	9	0.00834763
Verrucomicrobia bacterium IMCC26134	3	0.00278254
Serratia plymuthica	3	0.00278254
Staphylococcus pseudintermedius	11	0.0102027
Enterococcus cecorum	19	0.0176228
Geobacter daltonii FRC-32	2	0.00185503
Corynebacterium falsenii DSM 44353	10	0.00927515
Delftia tsuruhatensis	3	0.00278254
Pseudomonas fluorescens PICF7	6	0.00556509
Limnochorda pilosa	3	0.00278254
Aerococcus urinaehominis	12	0.0111302
Lelliottia amnigena	2	0.00185503
Bifidobacterium bifidum	2	0.00185503
Bradyrhizobium erythrophlei	3	0.00278254
Zobellia galactanivorans	4	0.00371006
Clostridium pasteurianum	2	0.00185503
Pseudomonas lini	2	0.00185503
Mycoplasma mobile 163K	2	0.00185503
Planococcus halocryophilus	2	0.00185503
Pseudomonas aeruginosa	16	0.0148402
Comamonas aquatica	25	0.0231879
Bosea sp. PAMC 26642	2	0.00185503
Lactococcus lactis subsp. lactis KF147	6	0.00556509
Corynebacterium uterequi	5	0.00463757
Virgibacillus sp. 6R	4	0.00371006
Halothiobacillus sp. LS2	2	0.00185503
Pseudomonas sp. LPH1	8	0.00742012
Pseudomonas alcaligenes	9	0.00834763
Staphylococcus nepalensis	11	0.0102027
Enterococcus gallinarum	51	0.0473033
Burkholderia multivorans	2	0.00185503
Ochrobactrum sp. A44	6	0.00556509
Symbiobacterium thermophilum IAM 14863	3	0.00278254
Akkermansia glycaniphila	4	0.00371006
Bifidobacterium longum	20	0.0185503
Raoultella ornithinolytica	3	0.00278254
Aerococcus christensenii	12	0.0111302
Paenibacillus graminis	2	0.00185503
Gramella flava JLT2011	2	0.00185503
Pseudomonas rhizosphaerae	14	0.0129852
Pseudomonas fluorescens Pf0-1	3	0.00278254
Lactococcus piscium	3	0.00278254
Corynebacterium halotolerans YIM 70093 = DSM 44683	22	0.0204053
Corynebacterium vitaeruminis DSM 20294	9	0.00834763
Clostridioides difficile M68	2	0.00185503
Zhongshania aliphaticivorans	2	0.00185503
Thermomicrobium roseum DSM 5159	2	0.00185503
Pseudomonas sp. CCOS 191	3	0.00278254
Desulfotomaculum acetoxidans DSM 771	4	0.00371006
Paraburkholderia caribensis	2	0.00185503
Salinibacter ruber M8	2	0.00185503
Enterococcus hirae	8	0.00742012
Corynebacterium doosanense CAU 212 = DSM 45436	13	0.0120577
Photorhabdus asymbiotica	2	0.00185503
Ramlibacter tataouinensis TTB310	5	0.00463757
Butyrivibrio hungatei	7	0.0064926
Brochothrix thermosphacta	9	0.00834763
Gordonia polyisoprenivorans VH2	3	0.00278254
Brevefilum fermentans	4	0.00371006
Glaciecola nitratireducens FR1064	3	0.00278254
Providencia alcalifaciens	2	0.00185503
Cupriavidus basilensis	2	0.00185503
Streptococcus sp. oral taxon 431	2	0.00185503
Acinetobacter venetianus VE-C3	20	0.0185503
Staphylococcus saprophyticus subsp. saprophyticus ATCC 15305	5	0.00463757
Sinomonas atrocyanea	3	0.00278254
Olsenella sp. Marseille-P2300	26	0.0241154
Vagococcus penaei	6	0.00556509
Neisseria gonorrhoeae	17	0.0157678
Chlorobium luteolum DSM 273	5	0.00463757
Methylocystis bryophila	14	0.0129852
Alistipes finegoldii DSM 17242	2	0.00185503
Clostridium sp. DL-VIII	2	0.00185503
Peptoniphilus sp. ING2-D1G	2	0.00185503
Enterococcus thailandicus	2	0.00185503
